# Supplementary material for: Novel and Stress Relevant EST Derived SSR Markers Developed and Validated in Peanut
Source: PLoS One. 2015 Jun 5;10(6):e0129127. doi: 10.1371/journal.pone.0129127 (PMC4457858; doi:10.1371/journal.pone.0129127)
Supplement: S1 Table — (XLSX) [file pone.0129127.s002.xlsx]

## Sheet: Sheet1
S1 Table. Overall frequency distribution of 3373 motif repeats identified from A. hypogaea unigenes.
Type of Mofits Repeats	3	4	5	6	7	8	9	10	11	12	13	14	15	16	17	18	19	20	>20	total	Percentage
AG/CT	-	-	-	170	122	91	64	52	29	29	28	30	17	9	7	11	6	5	28	698	20.6937	Dinucleotide repeates
AT/AT	-	-	-	62	32	17	7	4	5		3	4		1	1	2	1		4	143	4.23955
AC/GT	-	-	-	52	12	12	7	1				1	1					1	0	87	2.57931
AAG/CTT	-	-	202	124	45	30	20	9	3	5	4	4						1		447	13.2523	Trinucleotide repeates
ATC/ATG	-	-	90	35	17	8	5	5							1		2			163	4.83249
AAT/ATT	-	-	86	34	20	10	2	1	3	2		2		2						162	4.80285
ACC/GGT	-	-	46	22	16	6	1		1											92	2.72754
AAC/GTT	-	-	45	24	9	3	4			1		1								87	2.57931
AGG/CCT	-	-	44	20	2	5	1													72	2.1346
AGC/CTG	-	-	40	14	4	2	2													62	1.83813
CCG/CGG	-	-	20	8	1															29	0.859769
ACT/AGT	-	-	10	1	2	1			1											15	0.444708
ACG/CGT	-	-	7	4	1		1													13	0.385414
AAAG/CTTT	-	38	11	7	6	2		1		1										66	1.95672	Tetranucleotide repeates
AAAT/ATTT	-	28	5	3																36	1.0673
AATT/AATT	-	21	3																	24	0.711533
AATG/ATTC	-	14	4	1																19	0.563297
ACTC/AGTG	-	11	4		2	1														18	0.53365
AACT/AGTT	-	12	3																	15	0.444708
ACAT/ATGT	-	9	4	1																14	0.415061
AAAC/GTTT	-	7	3																	10	0.296472
AGAT/ATCT	-	7	3																	10	0.296472
AAGG/CCTT	-	4	2		1															7	0.20753
AATC/ATTG	-	3	2	2																7	0.20753
AACC/GGTT	-	5	1																	6	0.177883
AGCG/CGCT	-	3	1																	4	0.118589
AAGC/CTTG	-	2	1																	3	0.0889416
AGGG/CCCT	-	3																		3	0.0889416
ATCC/ATGG	-	2		1																3	0.0889416
ATGC/ATGC	-	3																		3	0.0889416
ACCT/AGGT	-	1																		1	0.0296472
ACGC/CGTG	-	1																		1	0.0296472
ACTG/AGTC	-	1																		1	0.0296472
AGCT/AGCT	-	1																		1	0.0296472
AAAAT/ATTTT	57	15		1																73	2.16425	Pentanucleotide repeates
AAAAG/CTTTT	50	14	2				1													67	1.98636
AAGAG/CTCTT	35	7	5	1	1															49	1.45271
AATTC/AATTG	21	6																		27	0.800474
AAAAC/GTTTT	15	4	1																	20	0.592944
AACAC/GTGTT	10	4	1																	15	0.444708
ATATC/ATATG	8	5	1																	14	0.415061
AATAT/ATATT	12																			12	0.355766
AAATG/ATTTC	10	1																		11	0.326119
AATGT/ACATT	11																			11	0.326119
AGAGG/CCTCT	8	2																		10	0.296472
AAATC/ATTTG	9																			9	0.266825
AAAGC/CTTTG	8																			8	0.237178
AAATT/AATTT	6	1	1																	8	0.237178
AAGGG/CCCTT	7			1																8	0.237178
AATAC/ATTGT	8																			8	0.237178
AAAGG/CCTTT	6	1																		7	0.20753
AACAG/CTGTT	6																			6	0.177883
AACTG/AGTTC	6																			6	0.177883
AACTC/AGTTG	4	1																		5	0.148236
AATGG/ATTCC	5																			5	0.148236
AAGTG/ACTTC	4																			4	0.118589
AATCC/ATTGG	4																			4	0.118589
AGAGC/CTCTG	3	1																		4	0.118589
AAACT/AGTTT	1	2																		3	0.0889416
AACAT/ATGTT	3																			3	0.0889416
AACCC/GGGTT	2	1																		3	0.0889416
AATCG/ATTCG	3																			3	0.0889416
ACAGC/CTGTG	2	1																		3	0.0889416
ACCGC/CGGTG	3																			3	0.0889416
AGATC/ATCTG	1	2																		3	0.0889416
AAACC/GGTTT	1	1																		2	0.0592944
AAACG/CGTTT		2																		2	0.0592944
AACCG/CGGTT	2																			2	0.0592944
AACGC/CGTTG		1	1																	2	0.0592944
AAGGT/ACCTT	2																			2	0.0592944
AAGTC/ACTTG	2																			2	0.0592944
AATCT/AGATT	1	1																		2	0.0592944
AATGC/ATTGC	2																			2	0.0592944
ACCAG/CTGGT	2																			2	0.0592944
ACCAT/ATGGT	2																			2	0.0592944
ACCCG/CGGGT	2																			2	0.0592944
ACCTG/AGGTC	1	1																		2	0.0592944
ACTCC/AGTGG	2																			2	0.0592944
ACTGC/AGTGC	2																			2	0.0592944
AGATG/ATCTC	2																			2	0.0592944
AGCAT/ATGCT	2																			2	0.0592944
AGCCC/CTGGG	2																			2	0.0592944
AGCTC/AGCTG	2																			2	0.0592944
ATCCC/ATGGG	2																			2	0.0592944
ATCCG/ATCGG	1	1																		2	0.0592944
ATCGC/ATGCG	1	1																		2	0.0592944
ATGCC/ATGGC	2																			2	0.0592944
AAGAT/ATCTT	1																			1	0.0296472
AAGCC/CTTGG	1																			1	0.0296472
AATAG/ATTCT		1																		1	0.0296472
ACACC/GGTGT		1																		1	0.0296472
ACCGG/CCGGT		1																		1	0.0296472
ACCTC/AGGTG	1																			1	0.0296472
ACTCT/AGAGT	1																			1	0.0296472
AGCGG/CCGCT		1																		1	0.0296472
AGGCC/CCTGG	1																			1	0.0296472
AGGGG/CCCCT	1																			1	0.0296472
CCCCG/CGGGG	1																			1	0.0296472
AAAAAG/CTTTTT	33	2	1																	36	1.0673	Hexanucleotide repeates
AAAGAG/CTCTTT	16	6		1																23	0.681886
AAGAGG/CCTCTT	11	1	1	1																14	0.415061
AACAAG/CTTGTT	10	2																		12	0.355766
AAGCCC/CTTGGG	11	1																		12	0.355766
AAGGAG/CCTTCT	11	1																		12	0.355766
AATCTC/AGATTG	11																			11	0.326119
AATTCC/AATTGG	7	4																		11	0.326119
AAGCAG/CTGCTT	8	2																		10	0.296472
AATCTG/AGATTC	10																			10	0.296472
ACCGCC/CGGTGG	5	5																		10	0.296472
AGCATC/ATGCTG	8	2																		10	0.296472
AAGAGC/CTCTTG	3	6																		9	0.266825
AAGATG/ATCTTC	7	1																		8	0.237178
AATGGC/ATTGCC	6	1	1																	8	0.237178
AGGCCC/CCTGGG	6	2																		8	0.237178
ACCTGC/AGGTGC	5	1	1																	7	0.20753
AAAAAC/GTTTTT	6																			6	0.177883
AACCAC/GGTTGT	4	2																		6	0.177883
AAGAAT/ATTCTT	6																			6	0.177883
ACACTC/AGTGTG	5	1																		6	0.177883
ACCGTC/ACGGTG	3	2	1																	6	0.177883
AAAAGG/CCTTTT	5																			5	0.148236
AAACAC/GTGTTT	4	1																		5	0.148236
AAAGTC/ACTTTG	5																			5	0.148236
AACACC/GGTGTT	4	1																		5	0.148236
AACCAG/CTGGTT	5																			5	0.148236
AATCAG/ATTCTG	2	3																		5	0.148236
AATCGG/ATTCCG	4	1																		5	0.148236
ACCTCC/AGGTGG	4		1																	5	0.148236
ACTCTC/AGAGTG	4	1																		5	0.148236
AAAACG/CGTTTT	4																			4	0.118589
AAAATG/ATTTTC	4																			4	0.118589
AAAATT/AATTTT	4																			4	0.118589
AAATGG/ATTTCC	4																			4	0.118589
AACAAT/ATTGTT	4																			4	0.118589
AACAGC/CTGTTG	4																			4	0.118589
AAGACG/CGTCTT	3		1																	4	0.118589
AAGCTG/AGCTTC	4																			4	0.118589
AAGGTG/ACCTTC	4																			4	0.118589
ACACAT/ATGTGT	3	1																		4	0.118589
ACATCG/ATGTCG	1	3																		4	0.118589
ACCAGC/CTGGTG	4																			4	0.118589
ACCATC/ATGGTG	2	1	1																	4	0.118589
ACCGTG/ACGGTC	3	1																		4	0.118589
ACGGCG/CCGTCG	4																			4	0.118589
AGCCGG/CCGGCT	2	2																		4	0.118589
AAAAAT/ATTTTT	2	1																		3	0.0889416
AAAACC/GGTTTT	3																			3	0.0889416
AAACTC/AGTTTG	1	2																		3	0.0889416
AAATAG/ATTTCT	3																			3	0.0889416
AAATAT/ATATTT	3																			3	0.0889416
AAATGC/ATTTGC	3																			3	0.0889416
AAATTG/AATTTC	3																			3	0.0889416
AACAGT/ACTGTT	3																			3	0.0889416
AACCCG/CGGGTT	1	2																		3	0.0889416
AACCCT/AGGGTT	2	1																		3	0.0889416
AATCAC/ATTGTG	3																			3	0.0889416
AATCCC/ATTGGG	3																			3	0.0889416
AATGAG/ATTCTC	3																			3	0.0889416
AATTCG/AATTCG	2	1																		3	0.0889416
ACACCC/GGGTGT	1	2																		3	0.0889416
ACGATG/ATCGTC	2	1																		3	0.0889416
ACGCCG/CGGCGT	2	1																		3	0.0889416
ACTGAG/AGTCTC	1	2																		3	0.0889416
AGAGGC/CCTCTG	2	1																		3	0.0889416
AGAGGG/CCCTCT	3																			3	0.0889416
AGCAGG/CCTGCT	2	1																		3	0.0889416
AGCGGC/CCGCTG	2		1																	3	0.0889416
AGCTCC/AGCTGG	2	1																		3	0.0889416
AGGATG/ATCCTC	3																			3	0.0889416
AGGCGG/CCGCCT	1	1	1																	3	0.0889416
AAAACT/AGTTTT	2																			2	0.0592944
AAAATC/ATTTTG	2																			2	0.0592944
AAACAG/CTGTTT	2																			2	0.0592944
AAACCC/GGGTTT	2																			2	0.0592944
AAACGG/CCGTTT	2																			2	0.0592944
AAAGAC/CTTTGT	2																			2	0.0592944
AAAGGG/CCCTTT	1	1																		2	0.0592944
AAAGTG/ACTTTC	1		1																	2	0.0592944
AAATCC/ATTTGG	1		1																	2	0.0592944
AAATCT/AGATTT	2																			2	0.0592944
AACATC/ATGTTG		2																		2	0.0592944
AACATT/AATGTT		2																		2	0.0592944
AACCGG/CCGGTT	1	1																		2	0.0592944
AACCGT/ACGGTT	2																			2	0.0592944
AACGGC/CCGTTG	1	1																		2	0.0592944
AACGGT/ACCGTT	1	1																		2	0.0592944
AACTCC/AGTTGG	2																			2	0.0592944
AACTCG/AGTTCG	2																			2	0.0592944
AACTGC/AGTTGC	2																			2	0.0592944
AAGATT/AATCTT	2																			2	0.0592944
AAGCAC/CTTGTG	2																			2	0.0592944
AAGCCT/AGGCTT		2																		2	0.0592944
AAGGAT/ATCCTT	2																			2	0.0592944
AAGGGG/CCCCTT	2																			2	0.0592944
AAGTAG/ACTTCT	2																			2	0.0592944
AATAGC/ATTGCT	2																			2	0.0592944
AATCGT/ACGATT	1	1																		2	0.0592944
AATGCC/ATTGGC	2																			2	0.0592944
ACACCT/AGGTGT	2																			2	0.0592944
ACAGAT/ATCTGT	2																			2	0.0592944
ACAGCC/CTGTGG	2																			2	0.0592944
ACATGG/ATGTCC	2																			2	0.0592944
ACCAGG/CCTGGT	2																			2	0.0592944
ACCATG/ATGGTC	2																			2	0.0592944
ACCGGC/CCGGTG	1	1																		2	0.0592944
ACGGAT/ATCCGT	1	1																		2	0.0592944
ACTCGC/AGTGCG	2																			2	0.0592944
AGAGCC/CTCTGG	2																			2	0.0592944
AGATCG/ATCTCG	2																			2	0.0592944
AGATGC/ATCTGC	2																			2	0.0592944
AGCCCT/AGGGCT	2																			2	0.0592944
AGCCGC/CGGCTG	2																			2	0.0592944
AGCCTC/AGGCTG	2																			2	0.0592944
ATGCCC/ATGGGC	1	1																		2	0.0592944
ATGGCC/ATGGCC	2																			2	0.0592944
AAACTG/AGTTTC	1																			1	0.0296472
AAAGCG/CGCTTT	1																			1	0.0296472
AAAGGC/CCTTTG	1																			1	0.0296472
AAATTC/AATTTG	1																			1	0.0296472
AACATG/ATGTTC			1																	1	0.0296472
AACCAT/ATGGTT	1																			1	0.0296472
AACCTC/AGGTTG		1																		1	0.0296472
AACGCC/CGTTGG		1																		1	0.0296472
AACGGG/CCCGTT	1																			1	0.0296472
AACGTC/ACGTTG			1																	1	0.0296472
AACTAC/AGTTGT	1																			1	0.0296472
AACTGG/AGTTCC	1																			1	0.0296472
AAGATC/ATCTTG		1																		1	0.0296472
AAGCCG/CGGCTT	1																			1	0.0296472
AAGCGC/CGCTTG	1																			1	0.0296472
AAGCTC/AGCTTG		1																		1	0.0296472
AAGGAC/CCTTGT	1																			1	0.0296472
AAGGCC/CCTTGG	1																			1	0.0296472
AAGTGC/ACTTGC	1																			1	0.0296472
AAGTGG/ACTTCC	1																			1	0.0296472
AATAGG/ATTCCT		1																		1	0.0296472
AATAGT/ACTATT						1														1	0.0296472
AATCAT/ATGATT	1																			1	0.0296472
AATCGC/ATTGCG		1																		1	0.0296472
AATGAC/ATTGTC	1																			1	0.0296472
AATGGT/ACCATT	1																			1	0.0296472
AATGTC/ACATTG	1																			1	0.0296472
AATGTG/ACATTC	1																			1	0.0296472
AATTAT/AATTAT	1																			1	0.0296472
AATTGC/AATTGC	1																			1	0.0296472
ACACCG/CGGTGT	1																			1	0.0296472
ACACGC/CGTGTG		1																		1	0.0296472
ACAGAG/CTCTGT	1																			1	0.0296472
ACAGCT/AGCTGT	1																			1	0.0296472
ACAGTC/ACTGTG	1																			1	0.0296472
ACATAT/ATATGT	1																			1	0.0296472
ACATCC/ATGTGG	1																			1	0.0296472
ACATCT/AGATGT	1																			1	0.0296472
ACCCCG/CGGGGT		1																		1	0.0296472
ACCCTC/AGGGTG	1																			1	0.0296472
ACCCTG/AGGGTC		1																		1	0.0296472
ACCGCG/CGCGGT		1																		1	0.0296472
ACCGGG/CCCGGT					1															1	0.0296472
ACCTCG/AGGTCG	1																			1	0.0296472
ACGAGG/CCTCGT	1																			1	0.0296472
ACGATC/ATCGTG	1																			1	0.0296472
ACGGCT/AGCCGT	1																			1	0.0296472
ACTAGT/ACTAGT	1																			1	0.0296472
ACTCAT/AGTATG	1																			1	0.0296472
ACTCCC/AGTGGG	1																			1	0.0296472
ACTCCG/AGTCGG	1																			1	0.0296472
ACTCCT/AGGAGT	1																			1	0.0296472
ACTCTG/AGAGTC		1																		1	0.0296472
ACTGCT/AGCAGT	1																			1	0.0296472
ACTGGC/AGTGCC	1																			1	0.0296472
AGAGAT/ATCTCT	1																			1	0.0296472
AGAGCG/CGCTCT	1																			1	0.0296472
AGAGCT/AGCTCT	1																			1	0.0296472
AGATAT/ATATCT	1																			1	0.0296472
AGATGG/ATCTCC		1																		1	0.0296472
AGCCCG/CGGGCT		1																		1	0.0296472
AGCCTG/AGGCTC		1																		1	0.0296472
AGGGGG/CCCCCT	1																			1	0.0296472
ATCATG/ATCATG		1																		1	0.0296472
ATCCCC/ATGGGG	1																			1	0.0296472
ATCCGC/ATGCGG	1																			1	0.0296472
ATCCGG/ATCCGG	1																			1	0.0296472
ATCGCC/ATGGCG		1																		1	0.0296472
CCGGCG/CCGGCG	1																			1	0.0296472
Total																				3373	100
