# Supplementary material for: Novel and Stress Relevant EST Derived SSR Markers Developed and Validated in Peanut
Source: PLoS One. 2015 Jun 5;10(6):e0129127. doi: 10.1371/journal.pone.0129127 (PMC4457858; doi:10.1371/journal.pone.0129127)
Supplement: S2 Table — (Where light-green and pink color codes represent stress-relevant and other functional unigenes respectively) (XLSX) [file pone.0129127.s003.xlsx]

## Sheet: Sheet1
S2 Table. PCR validation of 366 EST-SSR primers using the panel of 11 peanut genotypes. (Where Light-green and Pink color codes represent stress-relevant and other functional unigenes respectively)
Primer Name	Functional annotation	Forward	Length	Tm	GC%	Reverse	Length	Tm	GC%	Motifs(Length)	Expected product size	Amplicon size range	No. of Alleles	Monomorphic /Polymorphic	Types of Repeat
DGR 21	catalase	AAGGTTGCTGTGGAAGAAGAA	21	58.97	42.86	CGTACACGCGGACAGATTTAG	21	60.69	52.38	TTACTA(8)	217	193-327	6	M	6
DGR 22	calmodulin	CTGCCCCTTGCTTTCATTAG	20	59.84	50	TGTAACACTATTAGCCACCCACA	23	59.46	43.48	TTA(5)	191	190-225	2	M	3
DGR 23	peroxidase	GACGACGAGCCTTAGCTTTTT	21	60.03	47.62	ACGACAGGCCCCACATCAC	19	64.43	63.16	TGA(7)	201	201-280	4	M	3
DGR 24	vicilin-like antimicrobial peptides 2-2-like	CTGTTGCTGTTGGCTCTTGTT	21	60.48	47.62	ATCTCCCCAGCTTCAGTCTTC	21	59.83	52.38	CTT(5)	188	179-210	2	M	3
DGR 25	ethylene-responsive transcription factor erf034-like	CCTTTCCAGTGGGAGTCAGTT	21	60.53	52.38	CGAAAAGAGCTGCGTAATTTGT	22	60.77	40.91	TC(7)	162	168-183	2	M	2
DGR 26	pathogenesis-related thaumatin-like protein	CAAACAAACAAAAAGCAGCAA	21	59.04	33.33	TTGACGAGAGTGAGGATGAGG	21	60.39	52.38	CTT(5)	127	178-208	4	M	3
DGR 27	protein ethylene insensitive 3-like	AAGAAAAGAAAAGAAGGGTTTGG	23	59.23	34.78	AGTAAGGTGAAAACACAAGAGG	22	55.24	40.91	TA(6)	253	235-265	2	M	2
DGR 28	root-knot resistance protein	CCTTCTTTTTCTTCGGGTTGT	21	59.62	42.86	ATGGCTTCGTTCTTTTCCTTC	21	59.72	42.86	ATC(6)	243	104-145	4	M	3
DGR 30	jasmonate zim-domain protein	GGGGTGCTTCATGTTTTTCT	20	59.03	45	CGTTGATCTCTTCTTTGACCAC	22	58.84	45.45	AAG(6)	193	160	1	M	3
DGR 31	superoxide dismutase	CCAGAGATTGAAACAAGAAAACA	23	58.41	34.78	TGGATTGGTGAAGGAAGTGAA	21	60.48	42.86	GA(8)	140	103-256	3	M	2
DGR 32	ethylene-responsive transcription factor rap2-4	ATTTCCCGGATTTGAAGAGGT	21	61.01	42.86	ACTGAAGCTGTGTGTTGCTGT	21	58.59	47.62	TGT(5)	237	185-266	2	M	3
DGR 33	pathogenesis-induced protein	CACACACTCACACAACAGCAA	21	59.38	47.62	CATAAGGTTCACCACCACCAC	21	60.14	52.38	AGA)5aagaaaagtgagntgatgatgaacggtagtt(GTG)7	119	-	multi	-	C
DGR 34	pathogenesis-induced protein	CACACACTCACACAACAGCAA	21	59.38	47.62	TTCTCACCAGAGACCACACAA	21	59.29	47.62	GTG(7)	242	281-651	6	M	3
DGR 35	mitogen-activated protein kinase 3	GGTCCCTCTCAACGGTTTCT	20	60.49	55	CCGAAGATGTTGTACTGAATG	21	55.77	42.86	AG(8)	165	164-186	4	M	2
DGR 36	autophagy-related protein 8f	CAACACTCAACGGGGTTATTC	21	59.35	47.62	GGCCTCTGCTCTTCTCTTCTC	21	59.85	57.14	TCT(5)	130	242-640	6	M	3
DGR 37	peroxisome biogenesis protein 19-1-like	CAATAGAGAAGCGTGCCATTT	21	59.37	42.86	GTCATCGGTGGAAGGGTTT	19	59.77	52.63	TCT(6)	159	154-244	8	P	3
DGR 38	jasmonate o-methyltransferase	CCGAAGCAAGAAATTAAAACAAA	23	59.68	30.43	TTGGTCTTGTTAGAGAAATCACC	23	57.42	39.13	GA(6)	177	-	NA	-	2
DGR 39	calcium-dependent protein kinase	AAAACACACATGAAAACAAAGCA	23	59.59	30.43	GTGTGAGGATTGGGACAGAAA	21	59.96	47.62	TGT(6)	101	-	NA	-	3
DGR 40	probable wrky transcription factor 15-like	CTGGGTTAGAGAGCGTTGAGA	21	59.62	52.38	TCAGTCTGCGATTGGAAAGG	20	61.32	50	CTT(5)	253	240-284	2	M	3
DGR 41	mitogen-activated protein kinase kinase kinase 3-like	TCCCTATCTTTCCTCGCATCT	21	60.18	47.62	CACCCTGATTCTGCTGTTTGT	21	60.16	47.62	TTC(6)	165	154-260	6	P	3
DGR 42	probable wrky transcription factor 2-like	GCGTGGTAAGAACACAACACA	21	59.67	47.62	CAACAACGATTGAAGCAGAGA	21	59.06	42.86	GTT(5)	157	133-151	2	M	3
DGR 43	zinc finger protein	TCTGTGCGTGATAAAACTGTCC	22	60.18	45.45	GGAAAGCTCACTCCAAAACCT	21	59.74	47.62	GTTA(5)	158	160-240	4	M	4
DGR 44	wrky transcription factor	TTGCTTGGATACTTGGATTGG	21	59.95	42.86	ACGGGAGCTGAAAGAAAGAAA	21	60.36	42.86	(CT)11cactctcatttttgcgcattcaatt(CAAC)4caaaccaacccattcatctcagctcctctttcc(TTCT)4	146	130-181	6	M	C
DGR 45	myb-like protein x-like	CTTCCCATCGCCACTTTTAC	20	59.57	50	GGAGCTGAAGAACAAATCCAA	21	59.3	42.86	CTT(5)	154	155-176	4	M	3
DGR 46	zinc finger cchc-type and rna-binding motif-containing protein 1-like	TACCGCTTCTGCTCTTCTTCC	21	61.01	52.38	TGGAAACGTAGAGGGTTGATTT	22	59.87	40.91	(GCCCAG)4actaagactattactactgctgctggatccg(CTT)5	139	132-150	3	M	C
DGR 47	hydroquinone glucosyltransferase-like	GCTACCACATCTGAAGAAGCAA	22	59.52	45.45	GGGTTGGAAATGAGAAAGAGG	21	59.93	47.62	GCA(5)	190	180-188	2	M	3
DGR 48	mitogen-activated protein kinase kinase kinase 3-like	TTTGGTTTTGCATGTCTTTCC	21	59.97	38.1	TTGTTGTGCTCCAAATTACCC	21	59.85	42.86	CTT(5)	125	122-213	6	P	3
DGR 49	myb transcription factor myb75	TCAGGAGGGAAAGATAAGAGGAG	23	60.2	47.83	ATTGAATGAGAGGGGCTTGTT	21	59.95	42.86	ATA(5)	120	110-142	6	M	3
DGR 50	myb family transcription factor apl-like	AAGCGCACCCTATTCTCTTCT	21	59.52	47.62	CATAGTTGAGGGCTTCTTTGG	21	58.84	47.62	GA(6)	134	137-151	3	M	2
DGR 51	chitinase domain-containing protein 1-like	GTCGTTTACCGCTTGAGAGAA	21	59.51	47.62	TGTAAGCAAGCACGGGATAAG	21	60.27	47.62	TCT(13)	196	281-335	4	M	3
DGR 52	alternative oxidase	CAGCTAACCGTTTGTTCTCCA	21	60.29	47.62	TAGTGCTCTCGCTCCTTCCTC	21	61.18	57.14	GGC(6)	156	133-177	6	P	3
DGR 53	stress response protein nst1-like	GACTCGTCACGCTCTCTTCC	20	60.14	60	CGAACCTCCTTCACTTGCTTC	21	61.3	52.38	TCC(5)	225	152-250	4	M	3
DGR 54	disease resistance-responsive family protein	GGGACAACACACAAATCACAA	21	59.3	42.86	TGGCTGTTACATAGGACGAGAA	22	59.77	45.45	ATT(5)	152	149-156	2	M	3
DGR 55	26s protease regulatory subunit 7-like	TCCCTTCTTAGGTTTCGCTTC	21	59.84	47.62	TCCTTGAGTTCGTCTTCGTGT	21	59.9	47.62	GAA(10)	154	133-221	6	M	3
DGR 56	dof zinc finger	GTGAGGGTGTGAATGAGAAGG	21	59.56	52.38	ATGACGTGTCCCACACAAAGA	21	61.43	47.62	AT(6)	120	122-135	2	M	2
DGR 57	probable wrky transcription factor 33-like	CCCAAACCCAGAAGATGAGA	20	60.04	50	GCCTTTACCATCAATGACACAC	22	59.36	45.45	TGT(5)	145	142-154	2	M	3
DGR 58	hydroxyproline-rich glycoprotein family	GGGGCTACTTTAGAGAGAGAAAG	23	57.14	47.83	TGTCAGAAGCAATGAGAAGCA	21	59.73	42.86	AAG(10)	126	118-140	6	P	3
DGR 59	26s protease regulatory subunit 7-like	CCTCTGTTGTTCCAATTTTCC	21	58.54	42.86	AATTGTTTTGAGTGTTGTTGCT	22	56.52	31.82	AAT(7)	140	121-160	4	M	3
DGR 60	peroxisome biogenesis factor 10-like	AAATTGAGTGGTTGTAAATGTGT	23	55.37	30.43	AATGAAAAGCCAGAATGTCCTC	22	59.6	40.91	ATAA(5)	279	291-737	4	M	4
DGR 61	transcription factor tcp20-like	ACCAGGACCATCAAGAACACC	21	61.2	52.38	TAGAAACCTCAGCCTCTCTTT	21	55.11	42.86	CAC(8)	150	154-183	4	M	3
DGR 62	calmodulin-binding protein	ATCAAGCACTGTGGTGGTTTC	21	60.03	47.62	TGCTTCAATTTTCTTTTCCACA	22	59.74	31.82	TTC(5)	152	153-205	4	M	3
DGR 63	mitogen-activated protein kinase 3	TAACCTTCCTTCGTCCCTCTC	21	59.7	52.38	AAACGATTCCGTAAGCTCCA	20	59.71	45	AG(8)	253	255-281	4	M	2
DGR 64	zinc finger protein 622-like	CCTTTCTTCACCGTTTTCCTC	21	60.1	47.62	AGTTCGATTGGGTTGGTTTGT	21	60.64	42.86	(TC)6tttattccttttttttttcatttcacttttcactttttttcgcttccaaccaaattcaatcct(TTC)5	201	195-294	4	M	C
DGR 66	chaperone protein dnaj	TGAGAGCCTTATCCTGAAAAACA	23	60.24	39.13	TGGGCTTAGAGAGAGCAGAGA	21	59.46	52.38	TCT(5)	164	156-185	5	M	3
DGR 67	zinc finger ccch domain-containing protein	CATGGATGCTGGTAGAGGAAA	21	60.08	47.62	CGACGACTTTGTTGGAGAGG	20	60.82	55	GAA(8)	206	198-225	3	M	3
DGR 68	hydroxyproline-rich glycoprotein	GGACCCAAAATTCAAAGTAAACC	23	59.98	39.13	ACTCACATTCGGCAACAAATC	21	59.99	42.86	TA(6)	155	-	NA	-	2
DGR 69	tiny transcription factor	CCTCTGTTCTTGGCACCTCT	20	59.45	55	TTTTTAGGGGAGCGTGTTGT	20	59.61	45	TTC(5)	151	140-165	3	M	3
DGR 70	myb transcription factor myb127	CGTCTATTTGGAACCCACCTT	21	60.23	47.62	TCCATGCTACCCCTTTCTTCT	21	60.08	47.62	(CCT)8ccgcgacgatgatgacgatgaacaacaagtactttagcatggactcgttaacattattcccc(ACT)8	208	178-198	2	M	C
DGR 71	myb transcription factor myb127	TCTAGCAGATCCCTCCTCCTC	21	59.93	57.14	TCCATGCTACCCCTTTCTTCT	21	60.08	47.62	ACT(8)	188	164-186	2	M	3
DGR 72	superoxide dismutase	CCAGAGATTGAAACAAGAGAACA	23	58.5	39.13	TGGATTGGTGAAGGAAGTGAA	21	60.48	42.86	GA(10)	146	136-178	8	M	2
DGR 73	hydroxyproline-rich glycoprotein family protein	AATCCCAATTCCCTTCCTCTC	21	60.62	47.62	GCTTTCTTCCCTGTTTTGCTT	21	59.88	42.86	CT(13)	153	-	NA	-	2
DGR 74	transcription factor myb59-like	GTGGCAAGCTCACTCCCTTT	20	61.72	55	GCTCTCTTCTCCAGCTTTCTTG	22	59.91	50	AAC(5)	272	359-942	4	M	3
DGR 75	hypersensitive-induced response protein	CAAAATCAAGCACAAAAGCATC	22	59.76	36.36	AAGTCCTCAGCAGTGTTCATACC	23	59.7	47.83	CA(8)	203	218-276	5	M	2
DGR 77	mitogen-activated protein kinase 3	TAACCTTCCTTCGTCCCTCTC	21	59.7	52.38	GGCCATCGGTGTTTTCTACTT	21	60.37	47.62	AG(10)	100	90-113	6	M	2
DGR 78	autophagy-related protein 8f	CAACACTCAACGGGCTTATTC	21	59.62	47.62	GGCCTCTGCTCTTCTCTTCTC	21	59.85	57.14	TCT(5)	130	187-640	8	M	3
DGR 79	ethylene-responsive element binding factor 4	TCATTCATCGAAGGTCCAAAG	21	60.06	42.86	GAAGAGCTACGAGGTGGAGAA	21	58.68	52.38	GTT(5)	184	174-275	4	M	3
DGR 80	iq calmodulin-binding motif family protein	TTCATTTCTACATCACACACACA	23	56.64	34.78	GGAGGAGGACGTTAATCGAAA	21	60.44	47.62	CT(7)	136	-	NA	-	2
DGR 81	calmodulin-like protein 3-like	GGGAGAACAAACGACGAATAAA	22	60.34	40.91	GACGAAGGAGAGGAAGAAGGA	21	59.94	52.38	CTC(5)	223	248-404	4	M	3
DGR 82	late embryogenesis abundant protein group 3 protein	CCAAGCTGCAAAAGAGAGGA	20	60.65	50	CCTTCTTGGGTGTGTTGGA	19	59.5	52.63	GGGTC(3)	146	140	1	M	5
DGR 83	1-cys peroxiredoxin	AACACAGTCAACAAAAGGATACA	23	56.39	34.78	AACTACTTGCGCTTCACCAAA	21	59.93	42.86	ATGAT(4)	168	139-152	2	M	5
DGR 84	aquaporin pip	CAAATCTTCTTCATACACCACCA	23	59.01	39.13	CTTGGATCATTCAGGAGCAAC	21	59.69	47.62	TAAAA(3)	161	144-182	4	M	5
DGR 85	aquaporin pip2-7	GTTTTGGACCCGCTGTTATCT	21	60.37	47.62	TGCTGCTGCTCTAAGAATGTG	21	59.38	47.62	AGC(5)	128	-	NA	-	3
DGR 86	aquaporin pip2-2-like	CTTGGATCATTCAGGAGCAAC	21	59.69	47.62	CAAATCTTCTTCATACACCACCA	23	59.01	39.13	TATTT(3)	184	157-179	2	M	5
DGR 87	aquaporin pip2-7	TTCCTTAAATACCCTGTTTTGCT	23	58.34	34.78	GTACTCTCCTCCTTGCCCTTG	21	60.25	57.14	GAATT(4)	129	120-172	12	P	5
DGR 88	late embryogenesis abundant protein 2-like	CCATCAGTGTTGAGATTTTCGT	22	59.1	40.91	TCATTCCTTTGGTACGCTGTT	21	59.62	42.86	TTTA(4)	155	155-186	2	M	4
DGR 89	alcohol dehydrogenase	GTCACGGAAAAGAACCGAAG	20	59.71	50	ACCGCCCATTACAACTACCA	20	60.25	50	CT(6)	206	183	1	M	2
DGR 90	alcohol dehydrogenase	CACAATGGCAGTAGGAAAAGG	21	59.62	47.62	TTGATTTGATGCTGAAAGGAGA	22	59.82	36.36	TTTTTC(3)	230	223-240	2	M	6
DGR 91	nadh dehydrogenase	AAGGAGAAGTGCCTATGTTGGA	22	60.13	45.45	GCCTACTAAAGCCAAGGGAAA	21	59.74	47.62	TGGCC(3)	115	96-162	4	M	5
DGR 92	malate dehydrogenase	TTCAAGTTCTTTATTCGGTTGG	22	58.3	36.36	CTCGTACAACAGGTTAGATATGG	23	55.64	43.48	ATTTT(4)	143	133	1	M	5
DGR 93	late embryogenesis abundant	GGACCGTGGGAGATATGGTAG	21	60.58	57.14	ACGCCGGGTATTTTCTCTTT	20	59.97	45	TCTAGC(3)	145	228	1	M	6
DGR 94	nadh dehydrogenase	GTGAAATTGTGCCGAAGAGAA	21	60.24	42.86	CGTAGAAGAGGTGACGATGGA	21	60.26	52.38	AG(10)	197	183-238	4	M	2
DGR 96	expansin-like b1-like	AGATTTCAAACCCGCCAAG	19	60.06	47.37	GCAGCAGCACACAAATACAAA	21	59.93	42.86	AAT(5)	194	181-221	4	M	3
DGR 97	calcium exchanger	TTCTATCATCCATCCATCCAC	21	57.25	42.86	GCAAGAACAATTACCTTCCATTT	23	58.62	34.78	TTATT(4)	281	283-400	4	M	5
DGR 98	14 kda proline-rich protein	ATAGTCCCGGTTCCAATCCA	20	61.46	50	TCCCAAAGTCACATTCAACAA	21	59.01	38.1	CCTAAC(3)	137	125-164	4	M	6
DGR 99	14 kda proline-rich protein	GCTGTCTCTCCTTTCAACACC	21	58.93	52.38	GTGTCTTTGGGGCATTTCTCT	21	60.49	47.62	CAC(7)	123	94-180	8	M	3
DGR 100	glutathione s-transferase	ATGTCCATCAAATGCCTCAAC	21	59.81	42.86	TACGCCTCAGATTTGTTTCCA	21	60.62	42.86	ATTAT(3)	196	183-262	4	M	5
DGR 101	late embryogenesis abundant protein	CCACCACATTACAACTTACGAAC	23	58.49	43.48	GTGCATTCAACGCCACAA	18	60.26	50	GATGGT(4)	155	157	1	M	6
DGR 102	lipoxygenase homology domain-containing protein 1-like	GTAGGGATGGGGTGTGTGTTT	21	60.91	52.38	GAACCTGGCGATCAATTCC	19	60.42	52.63	TTTTA(3)	163	163-215	3	M	5
DGR 103	universal stress protein	TTTTCCACTTCCCCTCTTGTT	21	59.96	42.86	AATCATAACCCCACCCCTTC	20	59.88	50	TTTAT(3)	206	208-284	2	M	5
DGR 104	late embryogenesis abundant protein lea5-like	GCCGTTACATCCATCAGAAAC	21	59.45	47.62	CTTCAGCAACAAGAGCACCA	20	60.18	50	ATA(8)	143	144-168	2	M	3
DGR 105	malate dehydrogenase	GGGGAACAACAACTGAAAA	19	55.97	42.11	GGCAAAGGAAGAGAAACACAA	21	59.35	42.86	CA(20)	190	152-198	4	P	2
DGR 106	malate dehydrogenase	CGAGGGAATTGCTGTTTGTG	20	61.6	50	TCACATTATTGAGCTTCATGGTT	23	58.64	34.78	GAAAA(3)	236	245-341	2	M	5
DGR 107	glutathione peroxidase	CAGAGGCATAAGGAGAGTGGTT	22	59.77	50	TGATTTGGGAGGAGATGATTG	21	59.88	42.86	AACTCC(3)	217	209	1	M	6
DGR 108	glycine-rich isoform 1	ATTCCCTGGATTCCCTTTCTC	21	60.62	47.62	TCTCTTTCTTTGCCTTGTTTCC	22	59.87	40.91	TGA(7)	188	183-220	2	M	3
DGR 109	stress responsive a b barrel domain family protein	GGGTACTGTGGACTCTGTGCT	21	59.24	57.14	AACTTCTCCATCCCTTTGGTG	21	60.35	47.62	TAGA(4)	218	214-291	3	M	4
DGR 110	probable salt tolerance-like protein at1g78600-like	CCTCCCAATCCCTCAAAATC	20	60.63	50	CGATGGTTTTTGTTTTTCTCTGT	23	59.57	34.78	CT(6)	155	152	1	M	2
DGR 111	calcium sensing chloroplastic-like	TTTTGGAACAACCTCCCAATC	21	61.07	42.86	AAGGAGGACATGAACATACAAAA	23	57.68	34.78	TCTTT(3)	132	135-162	3	M	5
DGR 112	late embryogenesis abundant group 2 isoform 1	CCCAAGGATTTCGGCTCT	18	60.15	55.56	ACTTCACTCCTCGTCGTCATC	21	59.32	52.38	ATG(5)	204	192-210	2	M	3
DGR 113	leucine-rich repeat receptor-like protein	TTGTGTTCAACGATTGCCTCT	21	60.68	42.86	TGAGAGGGTGAGAGTTGTTTT	21	56.47	42.86	TGTTAA(4)	135	113-178	4	M	6
DGR 114	wound-responsive family protein	TGCAGGTGGAACTATGCTCTT	21	59.89	47.62	GCTTAGCTTTCTGGGACCTCT	21	59.14	52.38	TTC(6)	154	154-372	12	P	3
DGR 115	ethylene-responsive transcription factor 3-like	GAAGTACCGACCGAGAGAGAGA	22	60.02	54.55	TGAGGGGAAGAATATGAGTGG	21	58.99	47.62	(GA)6ggggggacaa(AG)6	150	145-186	2	M	C
DGR 116	epoxide hydrolase	ATTGCCGAACCAACTCTCTTT	21	60.12	42.86	ACTGGGCCTTCTCCTTTCTCT	21	60.74	52.38	ACAAA(3)	154	154-195	4	M	5
DGR 117	late embryogenesis abundant protein	GTTACACGCTCAACTCCGAAA	21	60.3	47.62	AACATGGACCCTACAACACCA	21	60.14	47.62	CAG(6)	169	168-216	3	M	3
DGR 118	heat stress transcription factor a-2	CGCTACTTCAAGCATTCCAAC	21	59.9	47.62	AAAGCACATTGCCACCACA	19	61.15	47.37	GTT(5)	184	-	NA	-	3
DGR 119	ethylene-responsive transcription factor 5-like	ACCGTCGCTGCAAATCTC	18	59.95	55.56	CGCCTCTGTAGTGCTTCTTCT	21	58.9	52.38	CAA(6)	149	147-170	3	M	3
DGR 120	ethylene-responsive transcription factor 5-like	GCTGCATCTCTTGGGTGAA	19	59.93	52.63	GAAATTGAGGAGTCGGTAGGG	21	59.95	52.38	CAATCT(3)	168	169	1	M	6
DGR 121	heavy metal transport detoxification domain-containing protein	CAAATGGGTGAAGAAGCAAAA	21	60.1	38.1	ACAATGCAGGTCCACAAAAAG	21	60.02	42.86	AGGCAG(3)	231	380-540	4	M	6
DGR 122	heavy metal transport detoxification domain-containing protein	GCAAGCCAAAATAGTTCCACA	21	60.12	42.86	TTTGTTCTCACCACCCTCTTC	21	59.17	47.62	GAGCCG(3)	163	-	NA	-	6
DGR 123	abscisic acid-insensitive 5-like protein 1-like	AATTCTTAGCCAGCATTTGGA	21	58.84	38.1	TGGAGATGGGATGACACAGA	20	60.05	50	ACA(9)	164	158-181	3	M	3
DGR 124	defensin	AATCCAGCCATTTTCTTCTCC	21	59.55	42.86	ACTTACGTTTCTCTCTTGTTC	21	50.53	38.1	TA(8)	154	152-232	6	M	2
DGR 125	ribonuclease h2 subunit b-like	GGGGGTAGACAAGCTAAGAAAA	22	58.82	45.45	CAGTGCTTATCCAGTAATTGAGG	23	57.98	43.48	ATTCCA(4)	184	174-250	4	M	6
DGR 126	leucine-rich repeat disease resistance protein	AAGTTCAACAAGGAGAATAGA	21	50.89	33.33	TGAAAAAGTAAATGGGCGACA	21	60.47	38.1	AT(6)	102	100-122	4	M	2
DGR 127	hypersensitive-induced response protein	CATGCGAATTAGGGGAAAGG	20	61.66	50	GGTCCACTTGAAGACAACCAA	21	60	47.62	TGTTG(3)	151	275- >1 kb	8	M	5
DGR 128	ethylene response protein	GGGGCTCTTTTTCTTGGTTTT	21	60.78	42.86	TCACCGCCACCATTATCC	18	60.29	55.56	AGTG(7)	146	139-526	6	P	4
DGR 129	calcium ion binding	TCCAGATGGTTCTCGAAGATG	21	60.2	47.62	CCAAGATAAGCAACAAAAGAAGG	23	59.34	39.13	GGCGGT(3)	149	147	1	M	6
DGR 130	activator of 90 kda heat shock protein atpase homolog 1-like	GCTGCGACCAAGAAGGAA	18	60.07	55.56	CGAAAATGCTGAACTCTCCAC	21	59.87	47.62	GAA(5)	205	200-216	3	M	3
DGR 131	activator of 90 kda heat shock protein atpase homolog 1-like	TACGTGCAGTTTTTGGGTTTG	21	60.93	42.86	AATTTCATCTTTCCCCTCACTT	22	58.14	36.36	(TTTC)5(CTTTC)3*	158	155-204	4	M	C
DGR 133	abscisic acid receptor pyl4-like	CTCTTAGGTTTGGTGGGGAGA	21	60.47	52.38	GAAGCGGTGGAGTTGAAGAG	20	59.99	55	AAT(6)	148	140-166	4	M	3
DGR 134	myb transcription factor	CCTGCTGCTGCTACTACTTTTTC	23	59.76	47.83	CCATGACCAACATTCTCATCC	21	60.19	47.62	TCA(7)	191	181-233	6	M	3
DGR 135	calmodulin-binding protein	GAGCAAGTGTGTGTGTTGAGG	21	59.37	52.38	TTGTGGTAATTGGGAATGGAA	21	60.04	38.1	CCCAAA(3)	168	-	NA	-	6
DGR 136	isoflavone reductase	GGGGGCACAAATAACTAC	18	52.83	50	CCTGCTTTAACACTAGCCCAAA	22	60.63	45.45	TATTT(3)	156	132-284	2	M	5
DGR 137	late embryogenesis abundant hydroxyproline-rich glycoprotein	TTCTTATTCCCCACCTCAAAAC	22	59.35	40.91	CGACAGCGAGAATGATGAAGA	21	61.47	47.62	CCG(6)	131	150	1	M	3
DGR 138	dehydration-responsive element-binding protein 3-like	ACTTCCACAATGACACTAACAA	22	54.82	36.36	AAGAAGATGAGGAGGGTGAGG	21	59.69	52.38	(TCT)6tcagaaacatctactaccagcaccatttcaccac(CACCCT)3	112	110-148	4	M	C
DGR 139	dehydration-responsive element-binding protein 3-like	CTACCAGCACCATTTCACCAC	21	60.43	52.38	CTTGGTCTCTTGGGGTCCTT	20	60.48	55	CACCCT(3)	106	106-125	4	M	6
DGR 140	iq calmodulin-binding motif family protein	TTCATTTCTACATCACACACACA	23	56.64	34.78	GGAGGAGGACGTTAATCGAAA	21	60.44	47.62	CT(7)	136	133-160	4	M	2
DGR 141	methylsterol monooxygenase 1-1-like	CTTGTCTAAAACGCCTTCATTC	22	58.08	40.91	AGTCTCTGCCACGGTGAGGT	20	62.28	60	ACTC(4)	122	118-160	4	M	4
DGR 142	2 calcium sensor	GGGGACGAGAGGAGGAAG	18	59.72	66.67	CCTGTCCATTCTTTGCTGATG	21	60.64	47.62	AGAAA(4)	119	108-153	4	M	5
DGR 143	exostosin-like protein	GGGATCGTGACACACTGAAGA	21	61.13	52.38	TGCGTGAATTTGAGTGAAAGAG	22	60.42	40.91	CT(6)	147	138-180	4	M	2
DGR 144	stress induced protein	AGCCACACACGAATACCAAGA	21	60.57	47.62	TTCACCTTCCTTAACTTTTCCA	22	57.92	36.36	GCGGAT(3)	245	246-300	2	M	6
DGR 145	calcium-dependent protein kinase 32-like	GAAGGATGGCTCATTGTCGT	20	60.08	50	TAAAAGAAGGGGGTAGAGTTG	21	55.25	42.86	TTTTC(3)	159	153-187	2	M	5
DGR 146	senescence-inducible chloroplast stay-green protein	CAAGAGCAATGGGAATAGGAA	21	59.17	42.86	ACGCAAATGAGAAACGATACA	21	58.31	38.1	AAGAG(4)	192	185-255	5	P	5
DGR 147	late embryogenesis abundant hydroxyproline-rich glycoprotein	TTACCATTCATTCATTAGAGCA	22	55.11	31.82	GCGATGAGGATGAAGATCAAG	21	59.79	47.62	CACTC(3)	185	-	NA	-	5
DGR 148	glycine-rich protein	AAACGAAATCAAGACCATCCA	21	59.42	38.1	TGGCTACTACCTCTAACGCAAA	22	59.1	45.45	AGAAAA(3)	168	-	NA	-	6
DGR 149	endo- -beta-glucanase	CGGATTGCACTATCACTTCAC	21	58.24	47.62	ATATGGTCACCCTGCTTTGCT	21	60.89	47.62	CATTT(3)	148	150	1	M	5
DGR 150	abscisic stress ripening protein 1	CACTTGTTATTATTCCCTTCACC	23	56.8	39.13	GTGCTTGTGGTGCTTTTCTTC	21	59.91	47.62	CAC(5)	165	161-279	8	M	3
DGR 151	endo- -beta-glucanase	TCGACGAGACACAGCAGA	18	57.5	55.56	ATGAATCCGGCGAGGAAG	18	61.12	55.56	AAG(5)	151	145-177	4	M	3
DGR 152	glycine-rich protein	GTGAACAATGAGAGCCAGGAG	21	59.86	52.38	GTCCATTGGCAGAACCAAAA	20	60.87	45	TGGTAA(3)	223	216-271	4	M	6
DGR 153	glycine-rich protein	TGTGCAAGCAAATCAAGAGAG	21	59.21	42.86	GCTAGTGGTTTTCCGGTGAG	20	59.73	55	AAG(5)	178	171-186	4	M	3
DGR 154	nadph-dependent diflavin oxidoreductase 1-like isoform 1	TCGAGAGAGGTGAATGCT	18	54.13	50	ATTCTTGCGGTGCTGCTCTT	20	62.36	50	CTGAG(3)	165	158	1	M	5
DGR 155	calcium-dependent protein kinase 4-like	CCAATTCAGCAGACAACAACA	21	59.75	42.86	TTGCGGCCAAGAGTATAGAGA	21	59.99	47.62	CAA(9)	184	165-180	2	M	3
DGR 156	glutathione chloroplastic-like	CCGCCACTTACACTCTTCCTT	21	60.67	52.38	ACGTTGCCACACTTTGACTTG	21	61.17	47.62	CCTCAA(4)	154	141-257	8	M	6
DGR 157	gdsl esterase lipase	GTGTTTCCAGTGTCCGCAAG	20	61.69	55	GGCTTGGTTTCTGAGAGTATGG	22	60.13	50	AAG(5)	144	145-172	4	M	3
DGR 158	peroxidase 66-like	CGATGCTGAAACTTGGAAATG	21	60.62	42.86	TATCAAAAGAGGTGGCAAAGG	21	59.21	42.86	ATTTT(3)	143	141-168	2	M	5
DGR 159	proline-rich receptor-like protein kinase perk13-like	TTTCTGAGTTTGAGGATGAGGA	22	58.91	40.91	TGAAGCACAAACAATGAACACA	22	60.19	36.36	AT(7)	221	231-345	6	M	2
DGR 160	probable wrky transcription factor 41-like	GGTAGCAAGAAGGTTGAAGGAA	22	59.76	45.45	CAGAGGACTTGCGCTGATAGA	21	60.68	52.38	AGCAAC(3)	211	191-269	4	M	6
DGR 161	heat shock 70 kda	AAATCAAATGAACCACCAGCA	21	60.36	38.1	GGATGAGTTTGAGGACAAGCA	21	60.25	47.62	CAC(7)	147	142-170	4	M	3
DGR 162	abscisic acid 8 -hydroxylase	CACTCTAAATAAAGGAGCAGAGA	23	54.94	39.13	GGAGTATTGAAGAGGAGGGAAAA	23	59.96	43.48	(ATT)6tatattatttgagc(ATT)5	160	134-168	2	P	C
DGR 163	abscisic acid 8 -hydroxylase	TGTTTGCTCTACTCTCATTCTCC	23	57.76	43.48	GTTGGAGGGTTTCCCCTATGT	21	61.31	52.38	AGA(5)	179	164-240	4	P	3
DGR 164	leucine-rich repeat extensin-like protein 4-like	CACTTACACCACACTCTCACACA	23	58.77	47.83	GGTGAGGATCATAAGAAAAGCAA	23	59.62	39.13	CT(6)	161	157-241	6	M	2
DGR 165	leucine-rich repeat extensin-like protein 4-like	AGCTGAATTTGGTGTTGTTGG	21	60.02	42.86	TGAAGAAGATCCAGAGGGTTG	21	59.27	47.62	GGTGTT(3)	121	104-120	2	M	6
DGR 166	alcohol dehydrogenase-like protein	ACTGATACTCGCTGGAATTGG	21	59.21	47.62	GAAATGATGAAAGGGGGTTTG	21	60.53	42.86	TTC(5)	154	148-173	4	P	3
DGR 167	heavy metal transport detoxification superfamily protein isoform 1	GAAGAGATGCGATTCATTAGGG	22	60.06	45.45	GCCAGCATTGTTGTTCATTTT	21	60	38.1	GCA(7)	156	152-214	3	M	3
DGR 168	autophagy-related protein 8i-like	GTATCCCATTGAGTGATAGTG	21	52.02	42.86	ATGAATGAACTGCCCAACAGA	21	60.51	42.86	TTTTC(3)	147	144-164	4	M	5
DGR 169	leucine-rich repeat-containing protein 50	AGCTGCACAGATAGCTCGAAA	21	60.31	47.62	TCGAAACAAGACATCTCACAA	21	56.87	38.1	GTT(7)	151	136-212	6	M	3
DGR 170	ribonuclease chloroplastic mitochondrial-like	ATTCTATTGTTGCGGCGTTTC	21	61.33	42.86	GCTTCTCCTCCTTCTCCTCCT	21	60.46	57.14	AGC(5)	193	193-271	4	M	3
DGR 171	oxidation resistance protein	CCATCACCACCATAACCAACA	21	61.46	47.62	AAGATTGCTTCTTTCCCATTC	21	57.42	38.1	TAT(7)	152	158-196	4	P	3
DGR 172	proline-rich family protein	AGCAACGCAATGCACATCC	19	63.21	52.63	ATCTAGGAGGCAGCAGCAAA	20	60.12	50	TTC(6)	160	148-170	6	P	3
DGR 173	dehydration-responsive element binding protein 2	TTGTTCTACAAACTCATCGACA	22	55.99	36.36	CATTTTCCCCACTTCCTCATC	21	60.68	47.62	GTAGAA(3)	156	146-165	2	M	6
DGR 174	hydroxyproline-rich glycoprotein family protein	ACAGCAATCGCCTTTCCA	18	60.35	50	TCATTGGTGAACAGAAACAAC	21	56.08	38.1	(CAA)5ctacaact(GCA)7	162	160-285	6	P	C
DGR 175	hydroxyproline-rich glycoprotein family protein	CAGCAGCAACAACAACAACAA	21	60.92	42.86	CTTTCGTCCCGATACTCCAA	20	60.07	50	GCA(7)	188	164-371	6	M	3
DGR 176	heat stress transcription factor a-1	TTTCCCTCTTTCATTTCTTCC	21	57.4	38.1	CTGTTGCTGTTATCGCTCCAC	21	60.84	52.38	TC(6)	238	235-334	6	M	2
DGR 177	ribonuclease p protein subunit p38-related protein	GGAAGTGTTTACCCAGTAGCAGA	23	59.7	47.83	GGCAAAGAGCGTGCAGAG	18	60.86	61.11	AGAGAA(6)	150	152	1	M	6
DGR 178	ribonuclease p protein subunit p38-related protein	AGAGGAAGAGGACCAACAACC	21	59.59	52.38	GGAGCTTGTGAACGAGAGAGA	21	59.74	52.38	CCTGGG(3)	158	156	1	M	6
DGR 179	heat stress transcription factor b-3-like	GGGGACGTTTCAAGCATTT	19	59.92	47.37	CCAACAATAGAACCCCAACAC	21	59.2	47.62	(AG)7g(GA)8(AG)6	147	112-142	3	P	C
DGR 181	heat stress transcription factor b-3-like	TGCCCTTCTTCTCTTCTCCTC	21	60.08	52.38	TATTGCACTTCCTTCCACCAC	21	59.99	47.62	AAT(5)	209	163-286	6	M	3
DGR 182	heat stress transcription factor b-3-like	GGGTTCTATTGTTGGGATTGG	21	60.42	47.62	AAGAACGGTGGTGGATTATTG	21	58.82	42.86	(AAT)5aaagggttattattggaat(GTG)5	257	248-352	6	M	C
DGR 183	low-temperature-induced 65 kda protein	CAAGTAGGGCTTAATTTTGGT	21	55.28	38.1	TCCCTGAGTCGTGTAATTGAG	21	57.81	47.62	AC(15)	205	198-251	3	M	2
DGR 184	low-temperature-induced 65 kda protein	CCACTCCCCAACCTTCTCTT	20	60.48	55	AGGGTGGTTTCTGATGCAGTT	21	60.93	47.62	CTC(3)	125	122-148	4	M	3
DGR 185	autophagy-related protein 18-like	GGACGCCATTGAAAGATATGAG	22	60.82	45.45	TAGGGCACGAAGATGAAGATG	21	60.22	47.62	AATCGT(3)	163	162	1	M	6
DGR 186	calmodulin-binding transcription activator 2	GTTGATGGTGTGGAGGATTTG	21	60.23	47.62	TTTACAGTGGGGATGAAAGGA	21	59.42	42.86	TTGA(4)	135	128-151	6	M	4
DGR 187	leucine-rich repeat family protein	CTCACCCTCACCCACATCTT	20	59.96	55	TGGGGAACATGGGTTCTTT	19	60.16	47.37	CATCCT(3)	160	156-194	2	M	6
DGR 188	calmodulin	CACAGAGACCCCAATACGAAG	21	59.6	52.38	AACGGAACGAAAATGAATGTG	21	59.85	38.1	ATAAA(4)	171	160-254	6	M	5
DGR 189	geranylgeranylated protein atgp4	AGGAACTTGGGTTTGGAGAAG	21	59.6	47.62	TGCAGAAGAGTACCTGAATGG	21	57.97	47.62	GAA(5)	147	127-156	6	M	3
DGR 190	universal stress protein a-like	GGGGAAACAAAGAAGAAA	18	52.62	38.89	CGAGTCACCTCCCCCATC	18	61.49	66.67	AGTG(8)	109	433-656	4	M	4
DGR 191	thioredoxin h-type	CTGATCCTTCCACTCATCCAC	21	59.52	52.38	GGTGCCGGAATCATCTTATC	20	59.35	50	TCTTT(9)	159	135-443	6	M	5
DGR 192	ferritin 3	CTCTTAGAAGCCGCCATTACC	21	60.23	52.38	AACATCGCAACCACTAGAAACA	22	59.68	40.91	TCT(12)	134	122-143	4	M	3
DGR 193	abc transporter family protein	CTTCACCAAACCCCAATAACA	21	59.71	42.86	TCCTCTTCCTCCACCTCAAAC	21	60.61	52.38	CTCAAA(3)	128	121	1	M	6
DGR 194	ap2 erf domain-containing transcription factor	CCTCTACGGTTCTAGGGCACA	21	61.55	57.14	GCCTAAGCGTTTGAGTGGAG	20	60.02	55	TTC(7)	125	121	1	M	3
DGR 195	ap2 erf domain-containing transcription factor	TCACCATCGTCACCAAAAAG	20	59.54	45	ATGAACATAACCCGAAGGATG	21	58.78	42.86	AAT(5)	112	107-122	2	M	3
DGR 196	asparagine synthetase	TCAAACCACTCTGCACTCTACC	22	59.4	50	TGAGAGTCATCAGAGCAACCA	21	59.56	47.62	CTTTCT(3)	179	144-215	6	M	6
DGR 197	bidirectional sugar transporter sweet1-like	CATTCCTTCCTTCAAAAACACA	22	59.11	36.36	GAGCCAAGAATAAGAAGAGTCCA	23	59.04	43.48	TTCAA(4)	145	234-255	2	M	5
DGR 198	casein kinase family protein	TGCCGTTATTTCGAGTTCCTT	21	60.96	42.86	GAAGAATTGAGGTTTTCTTTTGG	23	58.36	34.78	TTTTTC(4)	146	128-161	4	P	6
DGR 199	cullin-1-like isoform 2	TCTTCTTCCGTCATCTTCACC	21	59.27	47.62	GTTGATGGTCTTCCGCTCAC	20	60.67	55	TCA(8)	173	295-311	2	M	3
DGR 200	ent-kaurene oxidase	CATCACCTGCTTCTATCTCTGG	22	58.96	50	AACCCGGAACCACTGTTACTT	21	59.78	47.62	AT(6)	266	-	NA	-	2
DGR 201	erebp ap2 transcription factor	CCAAATCAAAAGGGAAAAGGA	21	60.27	38.1	TGATGTTCATAAGGGTGATTGTG	23	59.74	39.13	AAGTC(3)	110	110-119	2	M	5
DGR 202	f-box lrr-repeat protein	GGGAATTGGGAGTGTGAGATG	21	61.67	52.38	GGTGCGTGATTTGAGATTGTT	21	59.99	42.86	CT(10)	167	151-234	6	M	2
DGR 203	gaba receptor-associated	GCTTACAGCTACGTTCGGTTTC	22	60.32	50	CCTCCTTTCAAGTGGGTGTTC	21	60.9	52.38	TC(16)	124	248-312	4	P	2
DGR 204	gata transcription factor 15-like	AAGTTGGGAGAGGAGGAACAA	21	60.1	47.62	ACACTTAGAAAAGGGTTAGGG	21	54.33	42.86	TTAGA(4)	214	216	1	M	5
DGR 205	gibberellin 2-oxidase	GGCAGATAACACCACGAAAAA	21	59.99	42.86	GGCCACCATCACTCCACTAC	20	60.39	60	TA(6)	139	152-167	2	M	2
DGR 206	gibberellin 2-oxidase	AAATATCGAAGCAAAAGGAAAGG	23	59.98	34.78	TGGTGTTATCTGCCAATCATAAA	23	59.38	34.78	ATT(5)	126	141-197	6	M	3
DGR 207	protein phosphatase 2c 32-like	GAATAAGAGCAGAACACCCAGA	22	58.46	45.45	TTAAGTTATGAGCGACGTAAA	21	53.2	33.33	TA(11)	247	216-321	6	M	2
DGR 208	ras-related protein rabd1-like isoform 2	ATCAAGCAAGCAAGGAGGAAG	21	60.88	47.62	GAATCTGAGGAGGAGGCAAGA	21	60.86	52.38	(TTTCC)3(TTTCA)3	161	117-464	8	M	C
DGR 209	remorin 1	CACCCCCTAAGAAATCAGAAAA	22	59.48	40.91	GGAGAAGGATCATCAGAAGAAGG	23	60.56	47.83	TC(6)	181	260-283	4	M	2
DGR 210	ring finger and chy zinc finger domain-containing protein 1-like	AAGCCTTGTGCCTTCCTCT	19	59.03	52.63	CCCTGCTACCTCATGTTTTTC	21	58.71	47.62	TGGTC(3)	175	168-256	4	M	5
DGR 211	snf1-related protein kinase regulatory subunit beta-2-like	CAATCCATCATCTAAAGGTCAAA	23	58.13	34.78	TGAGCATTCAACAATCAGCAA	21	60.39	38.1	ATAA(4)	145	147	1	M	4
DGR 212	transcription factor bhlh93	TTTTAAGAAGAGAGCCAAGAAAA	23	56.8	30.43	TGTTCACAGCATGAGAGTTGG	21	59.89	47.62	TAA(7)	149	144-180	4	M	3
DGR 214	2-hydroxyacyl- lyase-like	CACTCACCCACTCGTTCTTTC	21	59.75	52.38	TCACCGCTCTTCACATCTTCT	21	60	47.62	AG(6)	168	173-240	4	M	2
DGR 215	2-oxoglutarate and fe -dependent oxygenase superfamily protein	AACTGCTAACACAAATCAGAGCA	23	59.1	39.13	GAATTTCAACAACTTCCACCAA	22	58.97	36.36	AGAGA(3)	135	126-134	2	M	5
DGR 216	3-epi-6-deoxocathasterone 23-monooxygenase-like	TTCATCACGAGTCTTTGTTGGT	22	59.64	40.91	GGTTGCGGTTGAGAAGTGTAG	21	59.79	52.38	AAG(6)	164	162-229	6	P	3
DGR 217	3-phosphoinositide-dependent protein kinase 1-like	CACGTCTCCCCAGGTTATTTT	21	60.23	47.62	TCGAAATCCTTCTCCATTTCC	21	60.38	42.86	GAAAA(3)	138	136	1	M	5
DGR 218	4-coumarate-- ligase-like 10-like	ACTTCTTTCTCCACCGCAAA	20	59.85	45	GTGGCTACTACCGTCTACAA	20	52.99	50	AAAT(4)	176	182	1	M	4
DGR 219	5-hydroxytryptamine 1e receptor-like protein	GCTTCTTCTACACCTTCACAATC	23	57.19	43.48	GCTGTGGTGAAAACAATACCC	21	59.35	47.62	TC(8)	173	173-198	4	M	2
DGR 220	5-hydroxytryptamine 1e receptor-like protein	CTCCTCAATCCAACAACCAAA	21	59.96	42.86	TTGCTTCCTCTGTTCTTCTTCAC	23	60.05	43.48	AAG(5)	155	234-278	3	M	3
DGR 221	7-dehydrocholesterol reductase-like	ACGCCTCAGCAGTCACCA	18	61.69	61.11	AGGGAGGACAGAGTGTGAGAAG	22	59.91	54.55	CGAAGA(5)	144	144-214	4	M	6
DGR 222	abc transporter e family member 2-like	TATGCTATGTGCTTTTCTTCT	21	52.2	33.33	AAGCCTTCTTTGATGTTGTGG	21	59.23	42.86	CT(7)	145	156-168	3	M	2
DGR 223	agamous-like mads-box protein agl80-like	TAACATGACTGTTGCGGATTT	21	58.16	38.1	TTAAAACAGGCTAACCCTTCC	21	57.45	42.86	AT(7)	231	255-448	6	M	2
DGR 225	amino acid permease	GGGATTGCATAACTCCACAGA	21	59.95	47.62	GTTAGGAGGTTCAGGCGAAAA	21	60.6	47.62	TTC(6)	151	155-180	2	M	3
DGR 226	amsh-like ubiquitin thioesterase 3-like	CGAAACGACGAGTTTTAACGA	21	60.28	42.86	TCTTTCCGTGAGTGAATTGAGA	22	59.85	40.91	TCT(10)	136	124-223	6	M	3
DGR 227	arf-gap with coiled- ank repeat and ph domain-containing protein	TATCGTATTTTCGGGGGATTG	21	60.85	42.86	AAAACATAGAAGCAATAGAAGG	22	52.53	31.82	TA(6)	114	117-129	2	M	2
DGR 228	arogenate dehydratase prephenate dehydratase chloroplastic-like	ACCCCTTGGACACCCTCTT	19	60.75	57.89	GGAACATAAATACAATCCCCTGT	23	58.21	39.13	AATT(4)	147	163-183	2	M	4
DGR 229	atp-dependent zinc metalloprotease ftsh chloroplastic-like	AAGGCACCCAATTCTAAACCT	21	59.01	42.86	AGGAGGAAACCCCTTGTTGT	20	59.83	50	CAT(5)	181	179-196	2	M	3
DGR 230	b3 domain-containing transcription factor vrn1-like	GCAGCATCACCTTACATCACC	21	60.54	52.38	TCCACTTGAGTCATCCTGAAA	21	58.27	42.86	CTTTT(3)	200	200-227	3	M	5
DGR 231	bah and coiled-coil domain-containing protein	GGAGGAGGAGGAAGAAGAAGA	21	59.01	52.38	GATCGCCGAGGGGTTTAG	18	60.56	61.11	GAGGAA(3)	206	154-416	8	M	6
DGR 232	bel1-like homeodomain protein 3-like	CAAAATTCCGAAACACCAGAA	21	59.96	38.1	TTGTTATTCCAAACCATAGCA	21	55.84	33.33	TTA(5)	120	112-130	4	M	3
DGR 233	bidirectional sugar transporter sweet3-like	CACCATTTTTACCCCTAATAACA	23	57.14	34.78	AGTGGATTTGGAAAAGGGAAG	21	59.45	42.86	AAAG(5)	243	260-305	2	M	4
DGR 234	bifunctional dihydrofolate reductase-thymidylate synthase-like	TTTAGATTCCATCGCATTTCC	21	59.02	38.1	CCACTACTGCTTGGTAAGTCCTC	23	59.35	52.17	GGCAAC(3)	153	161	1	M	6
DGR 235	branched-chain-amino-acid aminotransferase-like protein 2	TGACACAACAATCAGGTGTTCC	22	60.85	45.45	TTTCTGTATCTTCCACAGTTTT	22	53.37	31.82	TTTTG(3)	225	357-433	4	M	5
DGR 237	casein kinase i isoform delta-like	GCGAGAGAGGAAGAAGGAAGA	21	60.22	52.38	AGAGAAAGGGAAAGGTGAAGG	21	58.84	47.62	AGAGG(3)	175	152-198	4	M	5
DGR 238	cbl-interacting serine threonine-protein kinase 12-like	GAGTTTGAGGCCGAGGAAAG	20	61.26	55	AAGCCAGAGAGATCAAAACCA	21	58.92	42.86	AGG(5)	122	115-158	4	M	3
DGR 239	cbs domain-containing protein cbsx5-like	CACACCAAGATGATGGGAAAC	21	60.23	47.62	TCTATTCACGAACCAAAAACGA	22	59.63	36.36	AAATA(3)	165	161-210	8	M	5
DGR 240	chromophore lyase 3-like	TAAAACCACCCACAACCTGAA	21	60.25	42.86	CGAATCCGACCCATTATTACC	21	60.39	47.62	(AATTC)3catgatttgattcctcaaaaccaaacagcaccttcatttcttcgccaaa(AGAT)4	136	130-145	3	M	C
DGR 242	csl zinc finger domain-containing protein	TTGGAGGGAGGAAATCGTAAA	21	60.78	42.86	TTTCTTTGGACTTTGGGAACA	21	59.57	38.1	GAGAA(7)	147	-	NA	-	5
DGR 243	cysteine protease	CCACTCTCATCTCCATTGACC	21	59.52	52.38	AGCGGTAATCGTGCTCTTCTT	21	60.41	47.62	CCT(6)	219	211-232	3	M	3
DGR 244	cysteine proteinase rd19a-like	TTCGCTCTCCTCTTTTTGTTTC	22	60	40.91	AATACACCTTCCCGAATCTCC	21	59.3	47.62	GACGGC(3)	173	170-185	2	M	6
DGR 245	cytosolic endo-beta-n-acetylglucosaminidase-like	AGGATCTCAAAACTCGCTCCT	21	59.48	47.62	TGACACACCAACAATCTTCTCC	22	60.01	45.45	TCA(10)	145	139-191	2	M	3
DGR 246	dead-box atp-dependent rna helicase 20-like	CCACTACGACTCTCGCTGCTT	21	62.03	57.14	ACCGTCATCGTAATCCCTTCT	21	59.84	47.62	GCTTCA(3)	172	310-358	3	M	6
DGR 247	dihydrolipoyl dehydrogenase-like	CAACGGATTCATCGAGAGACA	21	61.19	47.62	GGAGGAAGAAGGAGAGAAGGA	21	59.01	52.38	TC(13)	170	165-240	6	M	2
DGR 248	dihydrosphingosine 1-phosphate phosphatase -like	CACCCATCTCGTTTTGTTCTC	21	59.58	47.62	CCATATCACTATTCCACCCAAA	22	58.69	40.91	AAT(5)	153	152-162	2	M	3
DGR 249	dna double-strand break repair rad50 atpase-like	CAGAGGAGGCAGAGGAGAGG	20	61.61	65	CAGGAAGACGAATGAATGGAG	21	59.68	47.62	CCT(5)	190	190-205	3	M	3
DGR 250	eid1-like f-box protein 2-like	TCATAACCACGATGCAAAACC	21	60.75	42.86	TCCAGACAAAAGAAGGGAAAGA	22	60.21	40.91	TC(7)	146	152-188	4	M	2
DGR 251	glucan endo- -beta-glucosidase 13-like	CGTTAGGTGAGGAGGTCAAAG	21	58.85	52.38	GCAAAGATGATGAGAGCGAAG	21	60.11	47.62	AGCTTC(3)	158	157	1	M	6
DGR 252	glutamate decarboxylase-like	TTCATGCACACATTACCAACC	21	59.31	42.86	TGTGCTGTTTTCTTTGTGAACC	22	60.19	40.91	TCT(9)	198	190-260	4	M	3
DGR 253	glutamine synthetase	CATTCCAATCTTTCCCTCCAC	21	60.68	47.62	AGGCCAAGAAGGAGTTGTTT	20	57.91	45	TA(16)	133	114-196	6	P	2
DGR 254	glyceraldehyde-3-phosphate dehydrogenase chloroplastic-like	TGGAAGTGAAAGTCAAAGTCAAA	23	58.91	34.78	ATTTCTCGGTACAAGGCACAA	21	59.62	42.86	AAT(5)	152	162	1	M	3
DGR 255	glycolate oxidase	GATTTTATTGTGTGGTCCCTTG	22	58.35	40.91	CATTTTCTGCATGGCTGTTG	20	60.26	45	AT(6)	217	210-290	4	M	2
DGR 256	homeobox protein knotted-1-like 7-like	CGCACAGCTATCACAATCACA	21	60.88	47.62	TGAGCGAGGAAATTATCAAGG	21	59.31	42.86	CT(6)	101	106-115	2	M	2
DGR 257	homeobox protein knotted-1-like 7-like	GGAGTGAGCCTGGGAGAAG	19	59.93	63.16	CGTAGGGAGTAAGGGACCAAA	21	60.35	52.38	GTG(5)	135	137	1	M	3
DGR 258	lrr receptor-like serine threonine-protein kinase fei 1-like	ACAGCCTTGCTTTTCCCATTT	21	62.16	42.86	AGAAACGTCAACACACTTCCAC	22	59.16	45.45	CT(8)	136	137-153	6	P	2
DGR 259	mads transcription factor	CCCCATCCAGTGTGTCTATGT	21	59.71	52.38	TCAACTCTACCCTTCCCCTTC	21	59.56	52.38	(ATA)6tacactcttctctttttcttttcctgagaagtgagaaccataataatatt(GA)7	129	110-148	4	P	C
DGR 260	nac domain protein	TGGAGTTAGTTGGGAGGGAAC	21	60.35	52.38	TGCTGGATGTGGTGTAGTGAA	21	60.17	47.62	TTAA(4)	138	140-158	4	M	4
DGR 261	pentatricopeptide repeat-containing protein at4g33170-like	GCCTTGAAGATAAGGAGGAAAA	22	58.89	40.91	CCCATAACAAGGGCTAATGTG	21	59.35	47.62	GAGAAA(3)	186	186-236	3	M	6
DGR 262	peptidyl-prolyl cis-trans isomerase cyp40-like	GGGGACAGAAAGAAAGAGAAGA	22	58.96	45.45	TCAGCAGTTTTGGGAACGA	19	60.37	47.37	GA(14)	153	-	NA	-	2
DGR 263	pfkb-type carbohydrate kinase family protein	AACGAAACACACCAGAAACCA	21	60.44	42.86	GTGGGATTGGAATTGAAGGAA	21	61.04	42.86	TC(21)	163	160-243	8	P	2
DGR 264	probable lrr receptor-like serine threonine-protein kinase at1g56140-like	CATTCTCACCATCACTCACCA	21	59.54	47.62	GGTGACCCCCTCTCACTCTC	20	61.07	65	CA(6)	150	150-187	4	M	2
DGR 265	r2r3-myb transcription factor	CCTTCGTGTTTATCCCCTGTT	21	60.23	47.62	TCTGCTAATGAATTTCTCACTCC	23	57.65	39.13	GATG(4)	150	153-173	3	M	4
DGR 266	ras-related protein rabc1-like	TGGAAGTCGCAAAGAAAAAGA	21	59.98	38.1	TCGAATCCATCCCTTCAAAAC	21	61.17	42.86	TCTTC(3)	158	270-392	4	M	5
DGR 267	respiratory burst oxidase homolog protein c-like isoform 2	GGTCGTCAGCTTTGTCCTCT	20	59.45	55	TGCTAACCCCACCTTAGCTTT	21	60.14	47.62	ACAAGA(3)	146	350-520	6	M	6
DGR 268	ribose-phosphate pyrophosphokinase 1	TCCCACTCACAAGCATAAACC	21	59.99	47.62	ACGAGGGAAGAGAGAGGAAGA	21	59.57	52.38	TCT(6)	126	128-148	3	M	3
DGR 269	ribose-phosphate pyrophosphokinase mitochondrial-like	TGTCCTTATTTATTTTGAGGATG	23	55.22	30.43	GACAGTGAAGGAGGTGACGAA	21	60.29	52.38	TAA(5)	139	139-223	6	M	3
DGR 270	ring finger and chy zinc finger domain-containing protein 1-like	TTCATTCTTCCATGTCCATCC	21	59.74	42.86	TGCGTTAATTTTGCCCCTTT	20	61.64	40	ATATT(3)	181	204-329	4	M	5
DGR 271	shikimate kinase	AACTGTCCCTGATGCGTAGAA	21	59.75	47.62	CAGTTTGGACACATCTCTTTGG	22	59.63	45.45	ATGCCA(3)	176	993	1	M	6
DGR 272	signal recognition particle 54 kda chloroplastic-like	TTCTCTCACAACCGAACCTTG	21	60.28	47.62	CCCAACTCCATATCTCATTCGT	22	60.21	45.45	TCT(5)	139	243-392	6	M	3
DGR 273	snf1-related protein kinase regulatory subunit beta-2-like	GGGGGAATCAGCATCACA	18	60.43	55.56	CAGCTCCATCACTCACAACAC	21	59.33	52.38	TC(11)	151	150-242	4	M	2
DGR 274	spermidine synthase	AGTGAAGAGGCAAAGAGACCA	21	59.08	47.62	TTGGACTAATTTCGGAGAACC	21	58.17	42.86	GAA(6)	119	-	NA	-	3
DGR 275	sterol 3-beta-glucosyltransferase-like	CGTCAGAATGGACCACGAAA	20	62.04	50	ACCGTTACCATTGGAAGAACC	21	60.1	47.62	AAACGG(3)	133	118-160	6	M	6
DGR 276	subtilisin-like protease-like	TTCAACTCCATTCAGGACCAA	21	60.48	42.86	ATCGGTTTAGGAACAGGCACA	21	61.78	47.62	AGTAG(3)	105	102	1	M	5
DGR 277	succinate dehydrogenase	GGCAGAAGCAAACGGAAC	18	59.37	55.56	AGAAGACGACAACGAAGACCA	21	59.9	47.62	GGT(5)	172	165-174	2	M	3
DGR 278	succinyl- ligase	GGGGCCGTTTCGTTATTT	18	59.76	50	TAGTCCCCGAACCATTTTCTT	21	59.82	42.86	AAAAG(3)	142	-	NA	-	5
DGR 279	sucrose synthase	CCCCTTGCTGTCGAGTAAAA	20	60.24	50	CCAAAACCTAATCAAATACAATC	23	54.72	30.43	AT(6)	144	137-162	2	M	2
DGR 280	sucrose synthase	CTTCTGGAGTCTTGTGGAGTTG	22	58.99	50	TTTGAAATGATGGGGTAGA	19	53.86	36.84	(AT)6ttcaattattttgagattgtatttgattaggttttggtattataagaaaagcttaaaaaagtgttttgtattt(TTA)6	181	-	NA	-	C
DGR 281	swi snf complex subunit swi3a-like	GCGCAAAGACGACTAAGGA	19	59.16	52.63	GCTTCATCAAATCCCCATACA	21	59.78	42.86	GGTTCG(4)	117	113-120	2	M	6
DGR 282	syntaxin-61-like	TGTGTCACTCTTTCGCCATTT	21	60.68	42.86	TCAATGGAATCTTGAATCTCCTC	23	59.55	39.13	AG(15)	150	144-165	4	P	2
DGR 283	thaumatin-like protein	GCCTAGCCCTATCCACTATTACC	23	59.44	52.17	GGAAGCAAAACACCTGACAAA	21	60.14	42.86	ATTTGC(3)	206	214-293	6	M	6
DGR 284	thioredoxin m	GCTTCTTTTTCTTCCCACCTT	21	58.88	42.86	TGGTGTAGCTCTGGTTTGTTG	21	58.84	47.62	CAT(10)	163	160-224	4	M	3
DGR 285	transcription factor bhlh104-like	TTTATCCATCATTCTCCCCATC	22	59.98	40.91	GCATGTCTCCTCTTTCTGGTTT	22	59.76	45.45	GGT(6)	140	-	NA	-	3
DGR 286	transcription factor bhlh93	AAGTGGTGGGCATAGTCAGTT	21	58.59	47.62	GGAGAAAATGAAGAGGATGGTG	22	59.94	45.45	ATC(5)	159	-	NA	-	3
DGR 287	transcription factor vip1-like	TGTTACTTGGTTTTCCTTCCTC	22	57.41	40.91	CATGAACTTCGGGTCCATCT	20	59.93	50	ACCCA(3)	240	237-329	4	M	5
DGR 288	tryptophan synthase alpha chain	AACCAACTCCTTAAAATCAGCAC	23	58.75	39.13	CGGAAAAATAAATCCTTATCCAA	23	58.5	30.43	ATA(5)	153	153	1	M	3
DGR 289	tubby-like f-box protein 8-like	GGGGGAGAGAGAGTGAGAAG	20	57.97	60	GAGACAAACAAGGAAGCTGAAA	22	58.63	40.91	AG(14)	101	87-120	8	P	2
DGR 290	u4 small nuclear ribonucleoprotein 27 kda protein isoform 1	CCAGCCAGCCAGTGCTTC	18	63.17	66.67	CCGTTCTCGGTCACGTTC	18	60.25	61.11	(GACCGT)3aatcgagaccgggaaagggaacgaaggcgagacaagga(TGACCG)4	138	535	1	M	C
DGR 291	u4 small nuclear ribonucleoprotein 27 kda protein isoform 1	GTAATCGAGACCGGGAAAGG	20	60.82	55	GAGTGCGAGAGCGAGTGTG	19	60.95	63.16	TGACCG(4)	162	151-213	3	M	6
DGR 292	ubiquitin-protein ligase	TTGAGTCCAATACATTTCTCCA	22	57.22	36.36	TCGAAGAAGGAACCATAACCA	21	59.55	42.86	CT(6)	156	152-242	6	M	2
DGR 293	udp-d-glucose udp-d-galactose 4-epimerase 1	GGGAATGGGAGTGTGATTGT	20	59.64	50	CCGTTTGATTAGTTTGGTTTGG	22	60.6	40.91	AGAAA(3)	167	164-178	2	M	5
DGR 294	udp-galactose transporter 1-like	CTCATTCACCGTTACCACCAC	21	60.28	52.38	TCTCTTCCATCGTTCGTATCCT	22	60.1	45.45	TCT(5)	147	138-186	8	P	3
DGR 295	udp-glucuronic acid decarboxylase 1	GAAGACGAAGGAAAAGGGATG	21	60.06	47.62	GGATGACTGGAACGATGAAAA	21	59.92	42.86	ATGT(5)	147	133-195	4	M	4
DGR 296	urate oxidase	TCGACACACAGGTCAAATCAA	21	60.14	42.86	CCACCCTTACCCTCTCTTTCC	21	61.19	57.14	AAAAG(3)	162	148-206	6	M	5
DGR 297	uridine kinase-like protein 4-like	GGGAGTGAAGAGAAGCGAAGA	21	61.02	52.38	AGCTGAGGAAAAAGGATGGAA	21	60.19	42.86	CTT(5)	182	163-264	4	M	3
DGR 298	acyl-coenzyme a oxidase peroxisomal-like	AATGGCCGTATCTGGTAATGT	21	58.34	42.86	ATGCTGCAAATCTCTGTTGGT	21	59.75	42.86	TTAT(4)	192	152	1	M	4
DGR 299	aldehyde dehydrogenase 22a1-like	CTTTTACCCATTTGCATCACAC	22	59.38	40.91	ACCACCAGAACGCCATTAGA	20	60.52	50	TCTGAA(3)	149	151-173	2	M	6
DGR 300	aldehyde dehydrogenase family 7 member a1	AACACGACAAAACCATGAGAAA	22	59.52	36.36	TGGAAGTGTGCGTAGTGAGTG	21	59.95	52.38	CT(10)	148	140-170	4	M	2
DGR 301	alpha beta-hydrolases superfamily protein	GGTTTCCACTCTACGCTTTTTC	22	59.31	45.45	CGTTCTGGCGATACATTTCTT	21	59.24	42.86	(CCT)5(TCT)7	160	154-271	9	P	C
DGR 302	alpha beta-hydrolases superfamily protein	TTCAAGAACCCATTTCCACCT	21	60.71	42.86	CGGAGCAGATTCTTTACGTTC	21	58.99	47.62	CTT(8)	142	254-474	4	M	3
DGR 303	alpha beta-hydrolases superfamily protein isoform 1	AGCTGACAAAAAGGGGAAGG	20	60.6	50	CAGGATCACATAGATGCTCAAA	22	57.85	40.91	ACTG(4)	199	186-250	4	M	4
DGR 304	ankyrin repeat domain-containing protein 13c-b-like	CATGTGCTTTTGAGTTGTGTTG	22	59.29	40.91	AACGAAAGAGCGAGGAGATTG	21	60.88	47.62	CT(20)	202	18-302	12	P	2
DGR 305	ankyrin repeat domain-containing protein 2-like	GGACCTTCAAACCCTCAAAAC	21	59.83	47.62	GGAAGCCATAGCGGAAGAA	19	60.3	52.63	AGAATC(4)	143	236-391	2	M	6
DGR 306	ankyrin repeat family protein isoform 1	CGCCGCCAAAAAGGGACA	18	67.61	61.11	AGGTCACGGAGGTGAGGAG	19	60.25	63.16	GAA(7)	190	160	1	M	3
DGR 307	ankyrin repeat-containing protein at3g12360-like	TTCCTCTGTGTGTCTGCTTCC	21	60.44	52.38	TGTTGATGCTGTTCTCCCTTT	21	59.73	42.86	CTT(8)	201	351-574	4	M	3
DGR 308	ankyrin repeat-rich protein	CTCCACCTTTTGGTGTTGAGA	21	60.13	47.62	CATAAACGTCCGAAGGAATTAG	22	57.85	40.91	TC(8)	136	121-174	4	P	2
DGR 310	anthocyanidin 3-o-glucosyltransferase	CAGAAAAGGACACACACACACA	22	59.69	45.45	TTTTTGGGCTGTTAATGAAGG	21	59.11	38.1	(AC)6aaatatggattcaagtgcaccaattccat(GCAATG)3	200	132-448	8	M	C
DGR 311	bzip transcription factor	GGGGGACCCAGAAGATAAAA	20	60.12	50	TCTTGATGAGGACGGTATTGG	21	59.94	47.62	CT(13)	195	180-316	3	M	2
DGR 312	c2h2-like zinc finger protein	AAAAGCCCTGAAAAGAAAGCA	21	60.35	38.1	TGATGATGATGGTGGTGAGAA	21	59.91	42.86	CT(10)	193	152-172	4	P	2
DGR 313	dehydrodolichyl diphosphate synthase 2-like	AACTCCTCCTCCAAAAACCAA	21	59.96	42.86	TTACTGGCATAAACGGAACAA	21	58.23	38.1	AAT(5)	108	108-128	4	M	3
DGR 314	dnaj heat shock family protein	CCTACCGCAGGAAAAACAGA	20	60.24	50	TTCGGTGGCATTTCTATCAAC	21	59.95	42.86	AAGA(5)	152	123-210	4	M	4
DGR 315	dnaj heat shock n-terminal domain-containing protein	CATCTGACACACGGATTCACC	21	61.4	52.38	CGTAGTAGGTGGTTTCCTTCACC	23	61.13	52.17	TC(10)	199	187-206	3	M	2
DGR 316	dof zinc finger	TCATCAAGGTTTTTGAGGCTTT	22	60.11	36.36	TTCTCTTGTTGCCTTGGATTT	21	58.82	38.1	TTTG(5)	188	190-287	5	P	4
DGR 317	dof zinc finger	TCCTTCAGATTCATCCCTCTTC	22	59.65	45.45	GCTTGGAACTCAAACCCATAAC	22	59.88	45.45	TCA(5)	147	228-248	4	M	3
DGR 318	dof zinc finger	TCCAATTCCAAAGCCTCATC	20	60.01	45	TCTTCAACCACCAACTGGAAC	21	60	47.62	ATC(6)	220	260-271	3	M	3
DGR 321	ethylene-responsive transcription factor crf4-like	AACCAGAAATGAAGGTGGTTGT	22	59.77	40.91	CGACTGTTTCTTTGCTTGCTC	21	60.18	47.62	TCCGGC(3)	164	234	1	M	6
DGR 322	ethylene-responsive transcription factor crf4-like	GCGCAGAAGAGGATCAAGAAG	21	61.54	52.38	GAGAGGATCAGAAGCCAACAA	21	59.42	47.62	TCCAAC(3)	176	160-179	3	P	6
DGR 323	ethylene-responsive transcription factor wri1-like	CGGTAAAGAAGAATAGAAAACA	22	53.35	31.82	TTCAAAATCAGCACCGATAGAA	22	59.72	36.36	GGT(6)	155	156-186	4	M	3
DGR 324	exocyst complex component 7-like	CTGCTGCCACCATTCAAATAC	21	60.52	47.62	CACTCAGCAAATCAGCTCCTC	21	60.15	52.38	CTTCT(3)	156	156-223	4	M	5
DGR 325	exportin-1-like isoform 2	AGCCTATCTATGAATCCACCA	21	56.27	42.86	TTTCAGCTCAGGATAACAAGGA	22	58.97	40.91	CT(7)	141	142-156	3	M	2
DGR 326	gdp-mannose dehydratase 2-like	TCCCACTGTCAAACACAAACA	21	60.03	42.86	TGGACGACATTGATGGAGAA	20	60.05	45	CT(7)	172	159-171	2	M	2
DGR 328	gdsl esterase lipase at1g09390-like	GGGGAAGTGAGAGGAGTAGA	20	55.88	55	CCACAGCACTAACAAGAACGA	21	58.99	47.62	CATTCT(3)	168	162-219	6	M	6
DGR 329	gdsl esterase lipase at1g29670-like	TTTCCATATTCTTATGCCTTG	21	54.64	33.33	AGAAGGGAGCATCTGTTTTGG	21	60.62	47.62	AGATC(4)	246	243-374	6	P	5
DGR 330	gdsl esterase lipase at4g10955-like	CGAAGCACAGGCAAGCAC	18	61.78	61.11	TTTCCGACAGCAACACTATCC	21	60.13	47.62	ACAAAC(4)	141	151-737	10	M	6
DGR 331	gdsl esterase lipase cprd49	CTGTCACAATCACCATCACAAA	22	59.47	40.91	TGGCTGTAACTAAGCTGAACAA	22	57.8	40.91	GA(6)	133	124-143	4	M	2
DGR 332	glycine-rich rna-binding protein mitochondrial-like	GTTCCCGGCATCTCTCTCTT	20	60.73	55	AAACCCTAAACTCAAACCCTCAC	23	59.8	43.48	CT(6)	153	510-872	4	M	2
DGR 333	heat shock factor protein hsf24-like	ATTCTTGACCGCTCTCCTCCT	21	61.63	52.38	CATCTCTCTCGCCTACCTCAC	21	59.05	57.14	AG(7)	152	144-170	6	M	2
DGR 334	heat shock factor protein hsf24-like	GATCGTCCTCCACCTCTTCAC	21	61.05	57.14	CAATTTAGCGTCTCGTTGTCC	21	59.76	47.62	AAC(5)	151	-	NA	-	3
DGR 335	heat shock protein sti-like	GGCGTTTCCTTTAGCCTTG	19	59.83	52.63	ACTTCACAGTCCCCTGCTTTT	21	60.16	47.62	AGA(11)	155	145-178	6	P	3
DGR 336	heat shock protein with tetratricopeptide repeat isoform 1	CAGGGTCCTTAGGTTTCTGTTG	22	60.03	50	GGATGTCAGCTTTGTTGCTGT	21	60.31	47.62	GTGTGC(4)	183	182-203	4	M	6
DGR 337	hydroxysteroid 11-beta-dehydrogenase 1-like	GCTGATTGCCGCGTTATTT	19	61.12	47.37	GTTATGCGTGCCGATGTTTC	20	61.43	50	CA(6)	222	195-272	6	M	2
DGR 338	hypoxia-responsive family protein	AGTGATTTTGTGATATTTGGTTC	23	54.97	30.43	CTAGCAGTGTTGTCGGGTGCT	21	62.72	57.14	ATT(8)	116	87-153	5	P	3
DGR 339	iaa-alanine resistance protein 1-like	GCGGAGGAGGAAGATATGAAG	21	60.18	52.38	CCATGCTCACGAGAAATGAA	20	59.8	45	TCA(5)	178	448-549	5	M	3
DGR 341	isopentenyl pyrophosphate isomerase	TTCTTCTTCTTCTTTCGCTCTC	22	57.26	40.91	GGTCGTTCTCATCCACCAAA	20	60.9	50	TCT(6)	167	>1kb	2	M	3
DGR 342	katanin p60 atpase-containing subunit a-like 2-like	TGCTTTGCATACTATACTCTTGG	23	56.45	39.13	CACCATTCTCCACCACTTTCT	21	59.05	47.62	CT(6)	184	-	NA	-	2
DGR 343	l-ascorbate oxidase homolog	CCAGTTGGAGGTCACATTTTT	21	58.94	42.86	GCAATCTGCATAACCTTACTTTT	23	56.82	34.78	(AG)6a(AG)6	154	143-152	2	M	C
DGR 344	legume-specific protein	AGTGTCCAATCTTCTCATCAAGG	23	59.63	43.48	CCTTTACTTTCTTCCCCAACA	21	58.23	42.86	ATGAAG(4)	139	117-178	6	M	6
DGR 345	legumin b	AAGGCAATGGAGTCTTTGGAG	21	60.62	47.62	TGCCTGAAGTGGTAGATTTTG	21	57.89	42.86	GAACAA(3)	169	165-202	4	M	6
DGR 346	malonyl- -acyl carrier protein mitochondrial-like	CACTATAATACCCCCAAGCAACA	23	60.13	43.48	TGATGGGGAAGAAGGGAAG	19	59.99	52.63	TC(6)	172	168	1	M	2
DGR 347	malonyl- isoflavone 7-o-glucoside-6 -o-malonyltransferase	CCACCGATCAAAGTCCATAAA	21	59.81	42.86	TTGGGAATGCGTAGAAGAAGA	21	59.83	42.86	ACC(5)	148	130-186	4	M	3
DGR 348	mannan endo- -beta-mannosidase	CTTCCGAGATGGCAATGAA	19	59.74	47.37	AGGGGAAATGCTGGAGGTG	19	62.36	57.89	TACA(4)	152	153-186	4	M	4
DGR 349	mannose-6-phosphate isomerase 1-like	CCTTTTTCCCTCTTCCCTCTT	21	60.06	47.62	TGGAGTGGTCGCTGGTATTT	20	60.52	50	TC(7)	147	132-162	6	M	2
DGR 350	metal tolerance protein	GGGGGAAAGAAGAAAGAAGAAA	22	60.05	40.91	CGTTCACCAGAAACCCCTAAA	21	61.23	47.62	CAACCA(3)	198	-	NA	-	6
DGR 351	metal tolerance protein b-like	GCAGCATTTGGTTTTGTGTTT	21	60.03	38.1	TTCAAGGCATTAACATTTCTCT	22	55.79	31.82	TCA(7)	227	207-366	6	M	3
DGR 352	myb-related protein b	AGAGAGCAAGCGCCACGA	18	63.45	61.11	TCCTCCTCTTGAGTCCACATAAC	23	59.63	47.83	AGAAGC(3)	181	180-234	2	M	6
DGR 353	myb-related protein myb4-like	TTCATTCACTACTCTCTCTTTTC	23	52.37	34.78	AATGGGGATTTGATCTTCCTC	21	59.23	42.86	ACTAGT(3)	156	150-192	4	M	6
DGR 354	oxygen-evolving enhancer protein chloroplastic-like	GGGAAGCTGAGCAAGTAGGA	20	59.57	55	CCAGGCTTGAGGGAAAATTAG	21	60.08	47.62	GAT(6)	195	246-353	3	M	3
DGR 355	pathogenesis-related protein class partial	CTGAGGCCCTGTGAGGAA	18	59.9	61.11	ATGCACCTTTGGTTATTCTGG	21	58.96	42.86	GAGCAA(4)	179	211	1	M	6
DGR 356	peroxiredoxin- chloroplastic-like	CGACATAACCGAGGTGTTCC	20	60.38	55	CGCATTCAAAATTACTAGCCAAA	23	60.47	34.78	TTTTC(3)	164	181-204	2	M	5
DGR 357	peroxisome biogenesis protein 2-like	GCTGCTCCATCATATAGGTGTTC	23	60.01	47.83	GGGCTCATACACCCCATTC	19	60.15	57.89	TTTTTC(3)	281	290	1	M	6
DGR 358	peroxisome biogenesis protein 5-like	AGAAGAGAGGAGAGGGTGGTG	21	59.86	57.14	TGAATGACTTGTTTTGCTTCGT	22	59.79	36.36	ACGATT(4)	117	116	1	M	6
DGR 359	probable pectinesterase pectinesterase inhibitor 34-like	GGGGAATTAAGACAATAACAA	21	53.53	33.33	TGGATATGAGTGGAAATCAAACA	23	59.33	34.78	AG(6)	146	118-168	4	M	2
DGR 360	probable pectinesterase pectinesterase inhibitor 47-like	TTCGTCCACCATGACCTACTT	21	59.46	47.62	CATAACCAGGCCAATGAACTCT	22	60.37	45.45	TGGAA(3)	206	189-211	2	M	5
DGR 361	probable xyloglucan endotransglucosylase hydrolase protein 28-like	GACACATATTCCAAACCCCTTC	22	59.58	45.45	CCAATCCCATCCTTCTTCTTC	21	59.89	47.62	(CT)7(TCT)5*	152	135-174	6	P	C
DGR 362	probable xyloglucan endotransglucosylase hydrolase protein 30-like	TCCATTCCATGACAGAGAAAAA	22	59.55	36.36	CATCGTTGAAGGGGATGGTAG	21	61.62	52.38	CTT(6)	266	261-382	6	P	3
DGR 363	probable xyloglucan endotransglucosylase hydrolase protein 32-like	GCCATCATCACCCCTTTCT	19	59.88	52.63	GCTGAGGTCCCCATAGGTTT	20	60.33	55	TTC(6)	164	144-183	3	M	3
DGR 364	probably inactive leucine-rich repeat receptor-like protein kinase at5g48380-like	AGTCCAAGTCTTCGCTCAATC	21	58.54	47.62	TCCCTTGATACTCTTGCCTCTT	22	59.37	45.45	TC(7)	162	-	NA	-	2
DGR 365	proline dehydrogenase mitochondrial-like	TTACATTATTTCCACTCTTCACA	23	54.24	30.43	TTCGTTGTTTCTTTCTTCGTTTC	23	59.8	34.78	AG(9)	129	121-131	2	M	2
DGR 366	sarcoplasmic reticulum histidine-rich calcium-binding	ATCACCATCATCACCACCATC	21	60.48	47.62	GGAACGAGAACGAACACAATC	21	59.59	47.62	GTTCTT(3)	179	174-220	6	M	6
DGR 367	serine threonine-protein kinase at5g01020-like	AAGAATCCGCAGTAGTTTCCA	21	58.85	42.86	CGTGTTGTTCCTCACGTCTTC	21	60.74	52.38	CGCCGG(3)	176	284	1	M	6
DGR 368	serine threonine-protein kinase aurora-1-like	AAGTGTCCACCTCTTTTGCTC	21	58.44	47.62	TCATTCCTTCATAATCAAATTCC	23	57.15	30.43	GA(19)	151	622-693	2	M	2
DGR 369	serine threonine-protein kinase chloroplastic-like	GGCAAAATCAGGAACTGAGAA	21	59.3	42.86	ATCCACCTGCTCCACCAA	18	60.05	55.56	AAG(5)	213	236- >1 kb	8	M	3
DGR 370	serine threonine-protein kinase ht1-like	AGGGCCTTGAGCTTATTTCCT	21	60.57	47.62	ATACCCATAAAACCCCAAACC	21	58.85	42.86	TTTTA(3)	242	241-317	3	M	5
DGR 371	serine threonine-protein kinase ht1-like	GGGGGAGTTAAAGAAGAGGA	20	57.32	50	TGATTGATTGAGTCCGCAAAA	21	61.52	38.1	GAGAAG(3)	144	140	1	M	6
DGR 372	serine threonine-protein kinase pbs1-like	CATCCAACTTTGACTGTTTCTCC	23	60.03	43.48	ATTCAATCACCCCAGTTCACA	21	60.23	42.86	AT(8)	162	148-195	6	M	2
DGR 373	serine threonine-protein kinase srk2e-like	GAGCTTATCACCGTGTTTTCTTT	23	58.88	39.13	AAAAATGGGAACTTGGTTTGG	21	60.08	38.1	TTTTA(3)	120	110-123	2	M	5
DGR 374	serine threonine-protein phosphatase 7	ACAGAAAACGGAGCAACCAC	20	60.16	50	CTCGAAGACCAATCGAAGCAC	21	62.22	52.38	ACC(5)	182	176-197	4	M	3
DGR 375	serine threonine-protein phosphatase pp2a catalytic subunit-like	AAGCACCTCCTCCTCCTCTC	20	59.95	60	GGCATCGTTCCTCTCTCTCTC	21	60.49	57.14	(GA)6t(AG)7	158	157	1	M	C
DGR 376	serine threonine-protein phosphatase pp2a catalytic subunit-like	TTCACTGTTTAGTGGAGGGATG	22	59.1	45.45	ATGGTGGCCTGTGTCAGTTT	20	60.43	50	TGC(6)	115	-	NA	-	3
DGR 377	serine-type endopeptidase inhibitor	GGGGTTGTCATTTGTCGTCT	20	59.83	50	CGTAGAAAGTTCAAGATGGTGGT	23	59.57	43.48	ATCTCA(3)	164	167-218	6	M	6
DGR 378	s-formylglutathione hydrolase-like	CAACCAGTACAGAACAGGGAAA	22	59.14	45.45	AAGAGTGAATCGGAAATGGAAA	22	59.95	36.36	GAA(6)	183	-	NA	-	3
DGR 379	sigma factor sigb regulation protein rsbq	GCAAAAAGTCCAAAAGCAAGG	21	61.1	42.86	AGCGCGTCTAAGATTGAGGTT	21	60.41	47.62	CT(6)	131	121-139	2	M	2
DGR 380	sigma factor sigb regulation protein rsbq	GTGCTCCTTCCTACCTTGCTC	21	60.4	57.14	CGGACCTAAACCTCTTGTCCT	21	59.62	52.38	ATTTA(3)	168	112-187	6	M	5
DGR 381	transcription factor myb44-like	GGACTGAAGGGAAATGAAAATG	22	59.81	40.91	AAACGGTGTTATGAAACGAATG	22	58.92	36.36	AGAAAA(3)	164	176	1	M	6
DGR 382	transcription factor myb59-like	GGGGATCATCAGAAAGAAGAA	21	58.17	42.86	AACAGCCCCACAAATGAAAC	20	59.84	45	AG(23)	206	-	NA	-	2
DGR 383	vacuolar cation proton exchanger	CAAGTGATGAATCTGTGTCCAA	22	58.62	40.91	TCACCATGCAAGAACAATTACC	22	59.87	40.91	TTATT(4)	175	164	1	M	5
DGR 384	vacuolar cation proton exchanger 2-like	AGATTCCGTTGAAGGAGGAAA	21	60.06	42.86	TGGGTAAATCTGGAGAGAGCA	21	59.82	47.62	GTCACA(3)	186	185-275	6	M	6
DGR 385	vacuolar iron family transporter	TGCATCTGCCACTAGGTTTG	20	59.86	50	TGAGTGAGATAGGTGGTGGTG	21	58.58	52.38	CAC(5)	242	114	1	M	3
DGR 386	vicilin 47k	AGAGAAGCAAGCGAAGGATTT	21	59.63	42.86	CAAGTTGCCTCCATTCTCAGTT	22	60.66	45.45	CTCAAT(3)	236	240-371	8	P	6
DGR 387	vicilin-like antimicrobial peptides 2-2	TCCGATTTACATTACGGTCTC	21	56.73	42.86	CGACCAGAGACTTTCTTCTTCC	22	59.5	50	(AC)7catgcgc(AT)9	154	148-170	4	M	C
DGR 389	vicilin-like antimicrobial peptides 2-3	TGGCAGGCTTTTTCGTAATC	20	60.21	45	CTTGTCGCTTCCTTTCCTTCT	21	60	47.62	AAG(6)	158	148-159	2	M	3
DGR 390	zinc finger c3hc4 type domain containing protein	CCTGCTTGTGCTAAAAAGAAA	21	57.42	38.1	CAAGAGGCCCAAGTAACAATC	21	58.71	47.62	TTTCT(3)	189	187-236	2	M	5
DGR 391	zinc finger c3hc4 type domain containing protein	TGGCGTAAAAGCTAAGAAACC	21	58.58	42.86	AAATGCGGAATGGCAAAA	18	60.01	38.89	TTGACT(3)	136	131-155	3	M	6
DGR 392	zinc finger ccch domain-containing protein 20-like	GGTGGGTCTCTGAGCTTGTT	20	59.3	55	CAATTCCACCCCACTTTTCTT	21	60.21	42.86	TC(12)	199	184-271	8	M	2
DGR 393	zinc finger ccch domain-containing protein 20-like	CGAAGGTAATGGGAGGTGAAG	21	60.85	52.38	GGGGGAAATAGATGCGACAA	20	62.08	50	TTATTG(3)	208	210-246	4	M	6
DGR 394	zinc finger ccch domain-containing protein 2-like	CTTTTAGGCATGTCCCGTTTT	21	60.35	42.86	CAAACCCTCCAAAGAACTCATC	22	59.98	45.45	GGT(7)	192	126-177	4	M	3
DGR 395	zinc finger ccch domain-containing protein 40-like	CCAGTATGGAGAAGCCACAAA	21	60.12	47.62	ATATTGCTGATACGGGGGAAC	21	60.05	47.62	CCT(5)	149	110-130	3	M	3
DGR 396	zinc finger ccch domain-containing protein 44-like	CTGTTAGCTGAGGTGGAAGCA	21	60.58	52.38	GTCTGCAAAACTGAGGCAATC	21	59.87	47.62	TGG(7)	144	152-248	4	M	3
DGR 397	zinc finger ccch domain-containing protein 44-like	AACAGCAGCAGAGGAACCA	19	59.56	52.63	TTCCCATTGATAACCTGAAACAC	23	60.1	39.13	CAT(7)	154	159-185	2	M	3
DGR 398	zinc finger protein constans-like 16-like	CTCACTTGCATGGCTTTCTTC	21	60.01	47.62	ATTTCCACCTTCACTACCT	19	51	42.11	ATA(5)	157	164-210	4	M	3
DGR 399	zinc finger protein nutcracker-like	TGACCAAACAATCAACCAAGA	21	59.01	38.1	AGAGCTGAGCATGAATCCAAC	21	59.45	47.62	TCA(5)	172	171-223	4	M	3
DGR 400	zinc finger protein zat10-like	CAAACCACACAAGAGCAACAA	21	59.79	42.86	GCCATCTGAGCGAATGAAAC	20	60.75	50	ATTTCT(3)	102	93-126	4	M	6
DGR 401	zinc finger protein zat10-like	TATAAACACCCCCGAGCACAC	21	62.02	52.38	TCGTTTTGATCGCTTCCTCTT	21	61.23	42.86	TC(8)	250	223-251	3	M	2
DGR 402	zinc finger protein zat5-like	CAGCCATAAAAAGCCAAAGGT	21	60.48	42.86	CTTGCCGTTATTGTTGTTGGT	21	59.91	42.86	(CAACCA)4	196	178	1	M	6
