# Supplementary material for: Novel and Stress Relevant EST Derived SSR Markers Developed and Validated in Peanut
Source: PLoS One. 2015 Jun 5;10(6):e0129127. doi: 10.1371/journal.pone.0129127 (PMC4457858; doi:10.1371/journal.pone.0129127)
Supplement: S3 Table — (Excluding 366, stress relevant and other functional unigenes containing SSR markers used for the PCR validation) (XLSX) [file pone.0129127.s004.xlsx]

## Sheet: Sheet1
S3 Table . A set of 2456 novel EST-SSR primers designed from publically available Arachis hypogaea databases. (Excluding 366 stress relevant and other functional unigenes containing SSR markers used for the PCR validation)
Sr.No.	Primer name	Functional annoatation	Forward	Length	Tm	GC%	Reverce	Length	Tm	GC%	Expected product size	Motif	Types of motif repeat
367	DGR-403	glyceraldehyde-3-phosphate dehydrogenase	CCTACTCTATACCTTCCCAAAAA	23	55.88	39.13	ATTCGTAGATTGGGGTTGTCC	21	60.07	47.62	127	GA(10)	2
368	DGR-404	pyruvate kinase	CCCAATCACAAAACACAACAA	21	59.33	38.1	TGTTTGACATCTCCTCACTCC	21	57.69	47.62	147	CA(8)	2
369	DGR-405	formin-like protein 1-like	TTCCCAAAAAGAAAATCCTCTAC	23	57.91	34.78	TCAAGAAAACAACCTGGAAACA	22	59.63	36.36	195	AT(6)	2
370	DGR-406	atp-dependent protease subunit	AAGCCTATTTCAGGGTCACAA	21	58.71	42.86	TTTCGTCTGTTCTTCAGCAATC	22	59.5	40.91	156	AT(7)	2
371	DGR-407	probable fructose-bisphosphate aldolase chloroplastic-like	AGGCCAAGAAGGAGTTGTTT	20	57.91	45	CATTCCAATCTTTCCCTCCAC	21	60.68	47.62	139	AT(19)	2
372	DGR-408	60s ribosomal protein l10-like	AATTAGGGTTTGGGGCTTTCT	21	60.19	42.86	GACTTGGGGTATGGCTTGTTT	21	60.24	47.62	131	AG(7)	2
373	DGR-409	21 kda protein	TTCGGGTACACACTGGAATAGA	22	59.49	45.45	CGCAACACACTTGGAGTTAGA	21	58.99	47.62	187	GA(7)	2
374	DGR-410	chlorophyll a-b binding protein chloroplastic-like	TGGTGTAGCCTTGTAAGAAATG	22	57.02	40.91	CACACTTGGAGTTAGAAGAACGA	23	58.57	43.48	197	GA(10)	2
375	DGR-411	21 kda	GGGGGATCAAACAATTAACTACA	23	59.15	39.13	TTCTCTCCCTTTTGCTTCACC	21	60.73	47.62	193	GA(10)	2
376	DGR-412	14-3-3 protein	GGGCGTTCTACCATCTCATC	20	59.51	55	ACCATCTCCTCGTAACGCTCT	21	60.28	52.38	214	CT(8)	2
377	DGR-413	14-3-3-like protein	GTGAGCGTAAGAGCGAGAAAG	21	59.42	52.38	TGCTCCTGAAATCTCCTCCA	20	60.88	50	180	AG(11)	2
378	DGR-414	---NA---	CAGTGTGCCGTTCCCTATTTT	21	61.26	47.62	TTGGAGCATCTGAGGTTACTATG	23	58.41	43.48	276	AT(14)	2
379	DGR-415	---NA---	GGGCATTTGAGAATTGTGTTT	21	58.94	38.1	TGTTTTGTTCACTCTCTTCTTCC	23	57.65	39.13	201	TA(13)	2
380	DGR-416	adp-ribosylation factor	GCATTCTTCACCCTTCCTCCT	21	61.85	52.38	CCATTTCTCCTTCAGCTTGTG	21	59.86	47.62	119	TC(7)	2
381	DGR-417	actin depolymerizing factor-like protein	GGGGGTACTCTTATTCTTGGTCT	23	58.96	47.83	TGCCTTTGAAACTTGACTTGTG	22	60.32	40.91	153	GA(9)	2
382	DGR-418	14-3-3 protein	TTCCCTTTCCCTACCGATTAC	21	59.32	47.62	AGCCATCACCGATCTCTCC	19	60.18	57.89	138	AG(8)	2
383	DGR-419	nad h-quinone oxidoreductase subunit chloroplastic-like	TGACCTCACAAAATTCTTCCTC	22	58.29	40.91	TTTTTCCTCCTCCACTCCAAC	21	60.46	47.62	214	TA(6)	2
384	DGR-420	hyoscyamine 6-dioxygenase-like	CATGAAGGTGAACTTTTAGGAGA	23	57.56	39.13	AACGGTATGAAAATTGAAGAGGA	23	59.05	34.78	209	AT(6)	2
385	DGR-421	60s ribosomal protein l8-3-like	ACGTAAAGGGGACACAAGAAA	21	58.61	42.86	ACTTGAAGACGGACCCAGCAC	21	63.84	57.14	147	GA(8)	2
386	DGR-422	chloroplastic-like	GGGGAACACCTTTCTTTGT	19	56.49	47.37	GTGTTTTTGATGATGGGGTTG	21	60.08	42.86	127	AG(7)	2
387	DGR-423	myo-inositol-1-phosphate synthase	ACGAATCTTGGGGAGAAGAGA	21	60.2	47.62	TTGGGTGTGTGCTTTCAGG	19	60.71	52.63	148	CT(7)	2
388	DGR-424	adp-ribosylation factor-like protein	GGAGGGAAGAGAGAAGGGAAG	21	60.68	57.14	TCCAACACGGAGAGAGAGAAA	21	59.97	47.62	140	CT(8)	2
389	DGR-425	cytochrome b5	GCAATGCCTTCCAACCTTC	19	60.6	52.63	CCCATAATTGTTTCACCACCA	21	60.47	42.86	219	AT(7)	2
390	DGR-426	60s ribosomal protein l13	GGAACCGAGAACAGGAGAGTAG	22	59.39	54.55	GGTCTTCCTAGCTGGTTGATTG	22	60.13	50	192	CT(8)	2
391	DGR-427	probable isoaspartyl peptidase l-asparaginase 2-like	GCCTCCATAATCTCAGAAGCA	21	59.42	47.62	ATGCACAGCAATAGCCCAAC	20	61.06	50	115	GA(7)	2
392	DGR-428	seed maturation protein pm23	GGGGGTGGCTACAAGTAAGAG	21	60	57.14	GGGGGAAAGAGAAAGAGAGGA	21	61.03	52.38	150	GA(11)	2
393	DGR-429	ras-related protein rabe1c-like	CTCTTCCCTCTCTTCCCATCC	21	61.44	57.14	GAACCATCAGAAAATCGCAAA	21	60.07	38.1	216	TC(9)	2
394	DGR-430	multiprotein bridging factor 1	GCTCACGCATACGGATACAC	20	59.18	55	GGTGCCTTCTTCCTTATCACC	21	59.95	52.38	152	AG(7)	2
395	DGR-431	auxin-responsive protein iaa9-like	TGTGCCAAAATGGTTAGTTCTC	22	59.13	40.91	TCTGCTGACCTTCCTCATCC	20	60.35	55	215	TC(18)	2
396	DGR-432	fructose- - cytosolic-like	TGTGTGTGGGAGTCTCTCTGT	21	58.28	52.38	TCGTCCTCACAATTTCTTCGT	21	59.73	42.86	269	AG(10)	2
397	DGR-433	ubiquitin-conjugating enzyme e2 35-like	GGGGAGTGGGAGAAAGCA	18	61.17	61.11	GCTGTTCGCCATTTTTGGA	19	62.08	47.37	154	CT(14)	2
398	DGR-434	glucose-6-phosphate dehydrogenase	CATTGTAGATTTTTCAGTTGCTT	23	55.49	30.43	TACAACTTGCACACACCATCC	21	59.48	47.62	178	AT(6)	2
399	DGR-435	thioredoxin chloroplastic-like	CTCGTTCATTCATCACAACACA	22	59.62	40.91	CGACCGGATATGGAGGACAC	20	62.63	60	176	CT(12)	2
400	DGR-436	ubiquitin-conjugating enzyme e2 7-like	GGGATCTCTCTCTCACTCCTTTC	23	59.84	52.17	CACTCCATTCAAAGATGTTGCT	22	59.24	40.91	180	TC(8)	2
401	DGR-437	ubiquitin-conjugating enzyme e2 variant 1d-like	TTTTTCCTCCTTTTTCCTTTGT	22	58.35	31.82	ATCGAAGTTTGGTGAGGGAAG	21	60.48	47.62	153	CA(6)	2
402	DGR-438	histone h1 subtype 7	ATCATACCCAACTCTTCATCACA	23	58.45	39.13	ATGGCTGAAACTGAACCACAA	21	60.54	42.86	100	TC(6)	2
403	DGR-439	histone h1 subtype 7	TCATACCCAACTCTTCATCACA	22	58.08	40.91	GGCTGAAACTGAACCACAAAA	21	60.14	42.86	113	CT(15)	2
404	DGR-440	auxin-induced protein 5ng4	GGACCCACAAACTCACACAAA	21	60.84	47.62	TCTATGAAACCCCTCACTCCA	21	59.54	47.62	183	AG(9)	2
405	DGR-441	phosphoglucan phosphatase chloroplastic-like	GGGGATCAAGGAATAGAGAG	20	55.3	50	GCTGAAGATTCTGAAGGCAGTT	22	60.03	45.45	149	AG(18)	2
406	DGR-442	somatic embryogenesis receptor kinase 1-like	AAAGCCGATACTCTCTTCTTCTC	23	57.54	43.48	GGTTTTGGGATGGTTTCTTGT	21	60.08	42.86	141	TC(6)	2
407	DGR-443	triose phosphate phosphate translocator tpt	GGGCCAAACATCAGCATACA	20	61.84	50	GCCCCTCTTTCTTCAGCAC	19	59.94	57.89	264	CT(6)	2
408	DGR-444	PREDICTED: uncharacterized protein LOC101494517	CACAACGCTCTTACGTGTTCC	21	60.74	52.38	CGGACTTCTTCATCTTGGGTTT	22	61.69	45.45	178	TC(6)	2
409	DGR-445	---NA---	CACAAAGCTCTTACGTGTTCC	21	57.56	47.62	CGGACTTCTTCATCTTGGGTTT	22	61.69	45.45	177	TC(6)	2
410	DGR-446	mitochondrial import inner membrane translocase subunit tim17-like	ACGCCGTCAGAAAACCCTAC	20	61.43	55	GATGAAGTGAAAGCCGGAAC	20	59.68	50	201	GA(6)	2
411	DGR-447	yggt family protein	GGGGAGGAAGAGGAAGAAAG	20	59.25	55	AGCGGAGTGAGAGAGAGTGAG	21	58.94	57.14	146	CA(6)	2
412	DGR-448	4-hydroxy-3-methylbut-2-enyl diphosphate reductase	CAGAAGTAAACGAGGAAGAGAGG	23	58.73	47.83	GTGGGGAGACGACAACAGAG	20	60.71	60	152	GA(14)	2
413	DGR-449	homeobox-leucine zipper protein athb-6-like	GGAGGACACTGAAACTCACAA	21	57.76	47.62	GCACCCTGGTCTCTCTCTACC	21	60.27	61.9	163	CT(6)	2
414	DGR-450	ru large subunit-binding protein subunit chloroplastic-like	GGGGGAAACTGAGATTTGGT	20	60.17	50	CGGTTAGAAGAGCGAAGGAG	20	59.21	55	187	AC(6)	2
415	DGR-451	tubby-like f-box protein 8-like	ATTTGGTTAAAGGGTGGCTTG	21	60.22	42.86	GAACGACATTCTTCGCTCGT	20	60.41	50	138	TA(6)	2
416	DGR-452	stearoyl-acyl carrier protein desaturase	CATTGCCTACTTCTCCTCTTCAC	23	59.42	47.83	CATTTTTCGTGTTGCGTCTTC	21	60.66	42.86	145	CT(9)	2
417	DGR-453	myb transcription factor	GGGGATCATCAGAAAGAAGAA	21	58.17	42.86	AACAGCCCCACAAATGAAAC	20	59.84	45	206	AG(23)	2
418	DGR-454	50s ribosomal protein chloroplastic-like	GGGGGATAGGAATATAGAGAGGA	23	58.87	47.83	ATTGAGAGAATGGGGTTTTGG	21	60.17	42.86	167	CT(8)	2
419	DGR-455	thiosulfate 3-mercaptopyruvate sulfurtransferase mitochondrial-like	TGAGAGAGAAAGAGAGTGTGTG	22	54.78	45.45	ACGTTTGAGGTGGGAAAGTG	20	60.01	50	193	GA(8)	2
420	DGR-456	15 kda seleno	CCAGCCCTCTCGATATTTCTT	21	59.7	47.62	CGCATTCTCTTGTGCTCAGTT	21	60.59	47.62	182	GA(10)	2
421	DGR-457	---NA---	CACGGCCTTCTCTTCTCTCTT	21	60.14	52.38	GCGAGGTAGCCGGAGTTT	18	60.36	61.11	159	CT(9)	2
422	DGR-458	nuclear transcription factor y subunit a-3-like isoform 2	AACACAAACACAAACACCCATC	22	59.66	40.91	ATGGCTTCATTTAACCCTCCA	21	60.68	42.86	228	AG(12)	2
423	DGR-459	membrane steroid-binding protein 2-like	GGGGTCCTATAAAAATCTCAC	21	54.39	42.86	CTTCCTTCAAAGTCTCCCACA	21	59.31	47.62	127	CT(9)	2
424	DGR-460	hydroxymethylglutaryl- synthase	CATCCAACACTCTTCACACCTC	22	59.62	50	ATGAGCCTCCAATGCTTCC	19	60.17	52.63	145	CT(6)	2
425	DGR-461	hydroxymethylglutaryl- synthase-like	GGTGACATCCAACACTCTTCAC	22	59.48	50	GCCCACATTCTTAGCCATCTC	21	60.97	52.38	104	CT(14)	2
426	DGR-462	yggt family protein	GCGTTATCCTGTGAGGGTTG	20	60.52	55	AGTGGCAGTAGTCGTTGTCGT	21	59.85	52.38	145	AG(8)	2
427	DGR-463	lipid transfer protein	GAGGAGAGGAAGATGAAGAAGG	22	58.55	50	TCCATTTCCACCTCATACAAAG	22	58.95	40.91	190	TA(8)	2
428	DGR-464	uncharacterized loc101216261	CACCTCGATGCAATTTTAGGG	21	61.69	47.62	CTTCCACAACTGGATCTCTTCT	22	57.52	45.45	201	AG(7)	2
429	DGR-465	gamma carbonic anhydrase mitochondrial-like	AAAGAGAAGGGAACGAAAGAAGA	23	59.89	39.13	CCAGAATCCAACGGTGTAAAAA	22	61.08	40.91	165	AG(7)	2
430	DGR-466	act domain-containing protein	GCTTAACAGGATTACGAATGGA	22	58.27	40.91	GCAAGCAGCCATAGCAACA	19	61.12	52.63	135	TC(7)	2
431	DGR-467	uncharacterized protein LOC100305827	GGAAACCTAATCCCTCTCATCC	22	60.15	50	GCTGGTTGCGTTGCTTCT	18	60.14	55.56	151	TC(10)	2
432	DGR-468	unknown	CTTGGAACCGGAAAACATACA	21	59.85	42.86	CCCTGTGAACACGATTTTGAG	21	60.53	47.62	159	AG(10)	2
433	DGR-469	rna polymerase ii transcriptional coactivator kelp-like	ATGCCGAACCTACCCTTATTT	21	58.9	42.86	CCGTTTCCTCAATCCTCTCTT	21	59.7	47.62	161	AG(13)	2
434	DGR-470	coatomer subunit zeta-2-like	GGGGAAACTTGAAAGAAACGA	21	60.45	42.86	AGGAGCAGACATGGTTGAATG	21	60.13	47.62	150	TC(10)	2
435	DGR-471	nuclear matrix constituent protein 1-like	GCAAAAAGCAAAGACACCAAA	21	60.27	38.1	CTAAGTTCCCGGACTCCAACC	21	62.09	57.14	170	AG(11)	2
436	DGR-472	hva22-like protein a-like	CAGTAACACCACAACCCTCTC	21	57.15	52.38	GCCCAGCAAGAACATCAAA	19	59.79	47.37	220	TC(14)	2
437	DGR-473	ubiquitin-conjugating enzyme e2 32-like	ATCTGTCAACCACGCAACTCT	21	59.78	47.62	ATTGCATCTCCTTGACCTCCT	21	60.09	47.62	131	AG(10)	2
438	DGR-474	dynein light chain cytoplasmic-like	CCCCTCCCACCAAGAAGA	18	61.01	61.11	CACTTCTCAAATGCCTGAATG	21	58.37	42.86	184	TC(21)	2
439	DGR-475	duf246 domain-containing protein at1g04910-like	ACTCAGGCTAAGAAGGCCAAA	21	60.38	47.62	GAAGAAAGGAGAGAGGGTGGA	21	59.8	52.38	247	TA(6)	2
440	DGR-476	PREDICTED: uncharacterized protein LOC100776350	CACCTTCCCATAGCTCTCATTT	22	59.61	45.45	GATTGAGGATTTTTCACTCCTTG	23	59.12	39.13	191	TC(6)	2
441	DGR-477	predicted protein	GGGGGATGTGTGTGGTTTT	19	60.48	52.63	TCCAAATATCCATGCTCTGCT	21	59.68	42.86	174	GA(8)	2
442	DGR-478	auxin-induced protein 5ng4-like	CTTATTATTCTCATTCCCTCTCC	23	55.35	39.13	CCTCTCGCCATTATTCTCTTC	21	58.03	47.62	127	CT(9)	2
443	DGR-479	3-oxoacyl-	AGCTCACACACACTGCCAAC	20	59.95	55	CGAGAATGGGAAATGAGAGAA	21	59.25	42.86	127	TC(12)	2
444	DGR-480	uncharacterized aminotransferase y4ub-like	TTCAGTTCCATTTTCACTAAGCA	23	58.93	34.78	GATCGAGACCATAAGGCAATC	21	58.61	47.62	152	TC(13)	2
445	DGR-481	probable bifunctional methylthioribulose-1-phosphate dehydratase enolase-phosphatase e1-like	ACCAACCTCAATCCACTCTCC	21	60.36	52.38	TTCCTTAACTGCCTTCCCTTC	21	59.71	47.62	157	TC(23)	2
446	DGR-482	medium-chain-fatty-acid-- ligase-like	GGGCCATTCATCTGTCTTAATC	22	59.8	45.45	TCTTGGGCAATTCGTCTATGT	21	59.58	42.86	137	CA(7)	2
447	DGR-483	two-component response regulator ehd1	GGAGGGGTATGAGTGTGTGTG	21	60.29	57.14	CCTTCAATTTCGGAGCTGTGT	21	61.54	47.62	107	AG(14)	2
448	DGR-484	---NA---	ACTGGAGCAAGGAACAGGAAC	21	60.68	52.38	TCGGATTCTGATTAGGAACAAAC	23	59.49	39.13	222	TA(6)	2
449	DGR-485	---NA---	AATCATTCGCTCCCTCTTTTC	21	59.68	42.86	GCAGCATGGTTGGCAGTT	18	60.85	55.56	100	TC(9)	2
450	DGR-486	rpm1-interacting protein 4-like	GAGTCCCAACCATTCTAACTCT	22	56.44	45.45	GTAGTGGCTGACCCTTTTCCT	21	59.63	52.38	181	TC(14)	2
451	DGR-487	heavy-metal-associated domain-containing protein	GGCTGCTATGAGAAGATGAGAG	22	58.32	50	CCCTTGTTTTCATTTGGATTTT	22	59.25	31.82	121	GA(10)	2
452	DGR-488	hexokinase-1-like	TTTCTATTTTCTTTTGGGTCTCT	23	55.6	30.43	GAAGCTCAATGGTTCGTGTTG	21	60.68	47.62	157	TC(15)	2
453	DGR-489	glutamate-gated kainate-type ion channel receptor subunit 5	TTGTGGTTCCTCCAACACTTC	21	60	47.62	GATCTCGGTGGGGCTTTC	18	60.57	61.11	246	GA(9)	2
454	DGR-490	cyclin dependent kinase inhibitor	TAACACTTTCCCTTCCCCTTC	21	59.45	47.62	CGCGATTCCTTTCCTTACAC	20	59.71	50	155	TC(14)	2
455	DGR-491	polypyrimidine tract-binding protein homolog 3-like	CGTAAGCAATAGGGCATGAAA	21	60.1	42.86	GATGACTCCAAAAGGCTGAAA	21	59.3	42.86	187	CT(10)	2
456	DGR-492	14-3-3-like protein b-like	GGGGAGATTGATTAAGAGAGAGG	23	59.59	47.83	GCTTGGCTAGGTACACGTATTG	22	58.86	50	110	GA(7)	2
457	DGR-493	protein	GACGGCGGAGCGCGATTT	18	69.09	66.67	GCCTTCTGCGATTCTCTGTGT	21	61.87	52.38	127	TC(19)	2
458	DGR-494	dna repair protein rad23-4-like	CCAAAAAGAAGCAAAGCACAC	21	59.91	42.86	TTTCTCTTCACATCAGCAACC	21	57.94	42.86	184	CT(6)	2
459	DGR-495	60s ribosomal protein l26-1-like	GGGGGAGAAAGAGAGAGAAAAG	22	59.83	50	CTGCTCGATACTCTTGGGTTG	21	59.88	52.38	101	AG(6)	2
460	DGR-496	casein kinase ii subunit beta-4-like	AGAGTGCAGTTTGTCTTTGTGG	22	59.44	45.45	AGGGTTTGGGTAGGTAGAAGAA	22	58.21	45.45	114	CT(6)	2
461	DGR-497	b-cell receptor-associated 31-like protein	ACCGACAGTAGACACCCACTC	21	59.09	57.14	GGGTCTTGAAAAGGAGAACCA	21	60.46	47.62	167	TC(7)	2
462	DGR-498	protein phloem protein 2-like a9-like	GAGCGGTAGATGGAAAGGTG	20	59.69	55	AATATCGCAAACCCTTTATTG	21	55.99	33.33	154	AT(6)	2
463	DGR-499	protein iq-domain 1-like	CCAGCGCCCTTTACATACTTAC	22	60.04	50	TTTCTTGACCGAAGAGAACCA	21	59.84	42.86	155	CT(9)	2
464	DGR-500	rna-binding protein	CGGAGGGAGAGAAGAGAAAGA	21	60.07	52.38	ACAGGGGGAATTTGGGAAC	19	60.93	52.63	134	AG(8)	2
465	DGR-501	maternal effect embryo arrest 59	TCATCATATTGCATTCCACAAAC	23	59.72	34.78	TACTCTCTGGCCTCTGCCTCT	21	60.68	57.14	152	AG(7)	2
466	DGR-502	---NA---	TCCCCATGTTCTCATAGTTGG	21	59.8	47.62	TGAACAATCCCAAAGCGTAAA	21	60.47	38.1	186	GT(6)	2
467	DGR-503	h aca ribonucleoprotein complex subunit 2-like	CCTTCACTTCCACCATCATCT	21	59	47.62	GCAAGCATCTTCTTCCTCTCC	21	60.48	52.38	112	AG(9)	2
468	DGR-504	asparagine synthetase	GGGGCAAATACCATACACATACA	23	60.72	43.48	GGAGTCATCAGAGCACCAAAG	21	59.86	52.38	176	CT(7)	2
469	DGR-505	protein	CCAACTAAACTAACCGACTTTG	22	55.82	40.91	TGTCGGATTCTGTTACCACCT	21	59.46	47.62	197	AT(18)	2
470	DGR-506	eukaryotic translation initiation factor iso4e	CCCTCATCGTCTTCTCTTCCT	21	59.83	52.38	CAACTACTGCTCCTGCTGTTTC	22	59.19	50	159	GA(9)	2
471	DGR-507	ethylene-responsive transcription factor 3-like	GGTTCTGCTCCTTCTTCTGCT	21	60.15	52.38	ATGATGGTGCTTTGGTTGGT	20	60.24	45	130	CT(6)	2
472	DGR-508	clathrin assembly protein at2g01600-like	AATACCCATCACACACGCAAG	21	60.82	47.62	GCGAGACCCACTTTGGTAGAA	21	61.54	52.38	163	AG(14)	2
473	DGR-509	at5g02020 t7h20_70	TTAGTTAAAGGGTGTTGAAGTG	22	53.92	36.36	GGAACCAAAAAGCTCAGAAGG	21	60.23	47.62	159	AG(10)	2
474	DGR-510	at5g02020 t7h20_70	AGAACGAGGGGCTAGAAGATG	21	59.86	52.38	AAAAGATGGGCTATAATGCTATG	23	56.7	34.78	166	TA(6)	2
475	DGR-511	---NA---	TCAATGTTCCTTTCATTATGTGT	23	56.23	30.43	TCATTGTCCTCAAAGTAGATGGT	23	57.74	39.13	110	TA(10)	2
476	DGR-512	ras-related protein rabe1c-like	ACACACCCCTACACGCTTTC	20	60.04	55	AGCCATAGAAACCGACAACAC	21	59.11	47.62	137	CT(10)	2
477	DGR-513	uncharacterized membrane protein at4g09580-like	ATTGGAATTGGTGTTCCTTCC	21	60.05	42.86	TCTTCTTTCTTCTTTCTTCTTTC	23	53.41	30.43	102	AG(8)	2
478	DGR-514	serine threonine-protein phosphatase pp-x isozyme 2-like	AGAGATTGAGTTCTCCTCCTTCC	23	59.37	47.83	CTCTTTGAGAGGTTCGCATTT	21	58.59	42.86	140	AG(12)	2
479	DGR-515	cop9 signalosome complex subunit 4-like	AAATCCAAGGGGAAGCAAAC	20	60.3	45	CCAGTCTCCACCTCACTCTTC	21	58.88	57.14	151	GA(8)	2
480	DGR-516	ubiquitin domain-containing protein 1-like	CACAGACACTGAGAAACAGCAA	22	59.13	45.45	GGCCATCAGAAAAGTCCAAAC	21	60.85	47.62	176	GA(17)	2
481	DGR-517	ubiquitin domain-containing protein 1-like	CTTCCGCCACACCTAATTCT	20	59.19	50	GATCTTTTTCATTGCCCCATC	21	60.64	42.86	163	CT(14)	2
482	DGR-518	protein iq-domain 14-like	GGAAAGAAGCAGCAGGCTAAA	21	60.98	47.62	CCAGAATGATGACCAGAAAGG	21	59.54	47.62	207	AG(13)	2
483	DGR-519	protein rotundifolia like 12	AGTGTGAGCGAAGCTAGAGAGA	22	58.65	50	CCATTGAAAATCCGAATCAAC	21	59.26	38.1	107	AG(13)	2
484	DGR-520	xanthine uracil permease family protein	GAGAGCAGCAGCAGAAGAAAC	21	59.52	52.38	TGTGACGATGCTAAGAAAACGA	22	60.8	40.91	196	AG(11)	2
485	DGR-521	hypothetical protein	TAGTTTCAATTAGAGAGAGAGTG	23	50.23	34.78	CACAAACCAAAACCACAAAAA	21	58.48	33.33	103	AG(7)	2
486	DGR-522	act domain-containing protein	GCATTTCATAGTTGTCCTGTCC	22	58.58	45.45	GGTGGGGTCATTTTTGTCTTT	21	60.08	42.86	243	TC(8)	2
487	DGR-523	at4g37930 f20d10_50	CACCAACCACCAAAATCAAAA	21	60.61	38.1	GCCATCTCCAAGACACAAAAC	21	59.59	47.62	144	AC(9)	2
488	DGR-524	cold-shock dna binding protein	CGAAACCCTTATTCTCCCAAA	21	60.29	42.86	GGGGGTTATGAAACCGAAAC	20	60.41	50	132	TG(6)	2
489	DGR-525	signal peptide peptidase-like 2-like	TATTCCAAGACACGGCAAAAA	21	60.47	38.1	TATGTCCCCAGCAATGACAGA	21	61.45	47.62	187	CT(7)	2
490	DGR-526	dolichyl-diphosphooligosaccharide--protein glycosyltransferase 48 kda subunit-like	GGGTCGCAGCAGAGAGAA	18	60.23	61.11	GAAGCAGGTGCATAACAGAGG	21	59.89	52.38	113	AG(10)	2
491	DGR-527	---NA---	GTTGGGAAATGGATCTTGGTT	21	60.05	42.86	GGAATTACACTGGCTTGGTTG	21	59.48	47.62	152	AG(6)	2
492	DGR-528	auxin-responsive protein iaa27-like	ACAAGTTTTCTTCCACCACCA	21	59.48	42.86	TACAGCAACAGGAATCCAAAG	21	57.89	42.86	125	AT(8)	2
493	DGR-529	trafficking protein particle complex subunit 6b-like	AGAAAGCGTTGATTCCTGCTC	21	60.89	47.62	AACTCTCTGCAACTTCCCTCAC	22	59.92	50	131	GA(13)	2
494	DGR-530	vesicle-associated protein 1-2-like	GGGTCCCACGTTTGTTACTTT	21	60.14	47.62	CCTGGGGGTGTATGTGGAG	19	61.2	63.16	160	CT(8)	2
495	DGR-531	sec12-like protein 2-like	GGGGGACATTCACAATTACA	20	58.12	45	CTCTTCCCCATTCTTCCTCTC	21	59.27	52.38	143	AG(13)	2
496	DGR-532	syntaxin family protein	GCTTTGCTTCGCCATAACTC	20	59.99	50	TCCACGAAAACCAAATCAATC	21	59.79	38.1	181	AG(8)	2
497	DGR-533	PREDICTED: uncharacterized protein LOC100799585	AAAAAGTCAGTGCAGCGAAAA	21	60.05	38.1	TGAGAAATGGTAGAAGAAGAAGA	23	55.12	34.78	116	TC(12)	2
498	DGR-534	cbl-interacting serine threonine-protein kinase 12-like	TCACTCAAAAAGCTGCACACA	21	60.62	42.86	CCTCAGCCATCACTTCTTCTC	21	59.03	52.38	147	TA(8)	2
499	DGR-535	grip and coiled-coil domain-containing protein 1	CTCAAACTCCGCGTATCTCAC	21	59.89	52.38	CGGTGGTCGTTTCATCTTTT	20	59.97	45	175	CT(17)	2
500	DGR-536	probable peroxygenase 4-like	TTTGCTTCTCTTCCATTCCTTC	22	59.84	40.91	TCCCCTCTTGGCTATTCTTGT	21	60.08	47.62	166	CT(8)	2
501	DGR-537	clp protease-related protein chloroplastic-like	CGATGAATGGTGATTCTGGTT	21	59.81	42.86	ATCTTCCAACCCCTTTTTGCT	21	61.16	42.86	191	GA(13)	2
502	DGR-538	nadp-dependent malic chloroplastic-like	ACTCACCTCACCAACCAACAC	21	59.92	52.38	CACCAGAGAAGCTGCGAGA	19	60.43	57.89	158	CT(8)	2
503	DGR-539	pra1 family protein a1-like	CTTCCTTCTTCCCCTTCCTTC	21	60.53	52.38	CTGTAACATTTCCCCAATCCA	21	59.67	42.86	132	AG(9)	2
504	DGR-540	50s ribosomal protein l31	TCGTCACCTCCATAATCTCATC	22	59.01	45.45	CTGCAATTTCCCACCTAACAA	21	59.98	42.86	216	TC(7)	2
505	DGR-541	bidirectional sugar transporter sweet3-like	GGGGGTGCAAAATCAAGTATC	21	60.56	47.62	ATAAAGGGCCACTGAAGCAA	20	59.71	45	146	AG(7)	2
506	DGR-542	dnaj homolog subfamily b member 1-like	CAATCAATCAGCATCATCCAA	21	59.49	38.1	CAGGATTCACGTTCACCTTCC	21	61.82	52.38	155	TC(7)	2
507	DGR-543	dnaj homolog subfamily b member 1-like	GCTTTCCACACATCAGAAGCA	21	61.37	47.62	CAATTCAAAACCTGGGTAGCA	21	59.98	42.86	235	AT(8)	2
508	DGR-544	ranbp2-type zinc finger protein at1g67325-like	GAGAAGCAAAAGGGGAAAAAG	21	59.36	42.86	AGCACGCTTGGTAGCTGAA	19	59.76	52.63	146	CT(17)	2
509	DGR-545	alba dna rna-binding protein	TTCATCGTCTTCATCTTCGTCT	22	58.94	40.91	TGCTGTTGCATGTACCTCTTG	21	59.92	47.62	193	GA(15)	2
510	DGR-546	rho gtpase activating protein with pak-box p21-rho-binding domain	CAACCCAACAAATCCACATTC	21	60.08	42.86	TAGCATCAGGTCTCGCTCTCT	21	59.35	52.38	146	AG(11)	2
511	DGR-547	probable nitrite transporter at1g68570-like	TGTGATTAAGTTGTAGGCAAA	21	53.66	33.33	ATCATTCCCAAGGATGAAAGG	21	60.14	42.86	191	AG(10)	2
512	DGR-548	fad nad -binding oxidoreductase family protein	ACGCACTCATCCCTCTCTTCT	21	60.41	52.38	GGATCTGGTTTCGTCTGCTTC	21	61.15	52.38	191	CT(11)	2
513	DGR-549	abscisic acid-insensitive 5-like protein 5-like	GCCTCGTGTCTGTGTTGTTC	20	59.31	55	TTGGAGAGTGTGTTGAGTTGGT	22	59.66	45.45	150	CT(9)	2
514	DGR-550	dicarboxylate transporter chloroplastic-like	TGACAGACGCCATTCACAAG	20	60.87	50	GAGAGTGGTGGCGGAGAG	18	59.47	66.67	203	AC(6)	2
515	DGR-551	f-box protein at1g67340-like	GTGATGGCGGTGGATAGTTAG	21	59.47	52.38	TCTGGGAGTGTTTTCCACTTTT	22	60.01	40.91	193	GA(7)	2
516	DGR-552	pto kinase interactor	ACAGGGACCTCCTGGTGAA	19	60.51	57.89	AACGTAAACACTGGGCACAAA	21	60.45	42.86	158	CT(6)	2
517	DGR-553	PREDICTED: uncharacterized protein LOC101493009	TCTCTCGTTTCTTCCTCCA	19	55.95	47.37	TTGATTATCCAATTCAAGCACA	22	58.16	31.82	145	TC(6)	2
518	DGR-554	bah helical bundle-like domain isoform 1	TTTGAATTTTCTCACTTACCACA	23	56.57	30.43	ACGTGAACCACTACCAAAGAA	21	57.25	42.86	173	TC(19)	2
519	DGR-555	tubby-like f-box protein 8-like	GGGAGTCAGCCTTCTTTGTTT	21	59.74	47.62	TCTTAGCAGTGTTTGAAGAGGAG	23	57.96	43.48	170	GA(10)	2
520	DGR-556	probable ribosome biogenesis protein rlp24-like	GCGACACTGCCACTCCAC	18	61.55	66.67	GGTTGAAGAACAAAACCAGCA	21	60.14	42.86	104	TC(6)	2
521	DGR-557	probable ribosome biogenesis protein rlp24-like	CCAACAGCAATCAGAGGACAA	21	61.22	47.62	CAATTTCGGCCTTAAAACCTC	21	59.96	42.86	143	TG(7)	2
522	DGR-558	sporulation protein rmd1	CAAAAAGTTCCACTGCTTACCT	22	57.63	40.91	GGGACACGGTTCTCCATCTAC	21	60.76	57.14	122	CT(7)	2
523	DGR-559	act domain-containing protein 3	CATGCTTGAGTGCTTCAATTCT	22	59.52	40.91	GAGAGAAGAGGTGATGGTGATG	22	58.74	50	171	AG(6)	2
524	DGR-560	act domain-containing protein 3	GCTGCATCACCATCACCTC	19	60.23	57.89	AAACGAACTTCTCGCTCTTCC	21	60.01	47.62	198	TC(20)	2
525	DGR-561	aspartate aminotransferase	CTCCCTCGACCATTTAAGACA	21	59.18	47.62	CCGGATAGCGAGTTACGA	18	57.38	55.56	137	TC(6)	2
526	DGR-562	homeobox-leucine zipper protein hat5-like	ACCACACATCACTTCCAAACC	21	59.74	47.62	ACTCGCCATAGCCAACAAAC	20	60.14	50	137	CT(19)	2
527	DGR-563	probable nadh dehydrogenase	ACAGTCTTCAGCATCTACTCT	21	50.72	42.86	CCGTTGTCTGCTTCACCTTC	20	60.83	55	168	AG(11)	2
528	DGR-564	thioredoxin-like protein chloroplastic-like	CGTCACCTTCGTTCTCTCCTC	21	61.34	57.14	CTTGTTGCTTTTGGCAGGTT	20	60.28	45	158	TC(7)	2
529	DGR-565	histone 2	GGGGCAGTTCGGTCTTGT	18	61.08	61.11	TTTCCCTGACATCGTCCTTCT	21	61	47.62	169	TC(8)	2
530	DGR-566	histone deacetylase 15-like	TCCCATTTCCCTTCTGTTCTT	21	59.93	42.86	CGATTGCTCCAGTACCCATTT	21	61.23	47.62	145	TC(6)	2
531	DGR-567	PREDICTED: uncharacterized protein LOC100252136	GTGGCACCTTCTTGTATCT	19	52.52	47.37	GTGAAGGAGAGAATGGGGTTT	21	59.43	47.62	172	TC(9)	2
532	DGR-568	pumilio homolog 5-like	CCAAATCTCACAACCTCAACC	21	59.44	47.62	ACAGTAAGTCCCAAGTACAGA	21	51.48	42.86	166	TA(6)	2
533	DGR-569	---NA---	TTCCTTTACACACACGCACAC	21	59.67	47.62	ATGGCAACCAAACAAAACAAA	21	60.25	33.33	112	TC(18)	2
534	DGR-570	---NA---	TTCTGCCACTGTCTTCTCCAC	21	60.44	52.38	ACGTCTTCCAACAACAGCAAC	21	60.21	47.62	146	GA(6)	2
535	DGR-571	hop-interacting protein thi115	CTGCGTCCATACACTCCTCTC	21	59.88	57.14	AAGTTGAACGCGCAGAAAAA	20	60.91	40	140	TC(9)	2
536	DGR-572	scarecrow-like protein 8-like	AAAACTCTCACCGTCGCTTCT	21	60.43	47.62	ATTTGCCTTTCCATTATCTCT	21	54.7	33.33	166	AT(7)	2
537	DGR-573	---NA---	TTGGTTGAAGAGAAAGGATGG	21	59.16	42.86	TCCCAAACAAATCAACAATGAA	22	60.2	31.82	144	TC(6)	2
538	DGR-574	duf246 domain-containing protein at1g04910-like	GCTGTGATCGAAAAAGAGGAA	21	59.44	42.86	ACGAATTGACGATGATGGAAG	21	59.95	42.86	196	GA(6)	2
539	DGR-575	catalytic coenzyme binding protein	AAACTCTGTTGCCTGAAGTGG	21	59.39	47.62	TGCATGAAGTGTGAAGTGATTG	22	59.76	40.91	145	AG(11)	2
540	DGR-576	amino acid permease	AGGAAGGTTTAAGAAACAAGAAA	23	55.67	30.43	AAGATTACCATCCCAGCCAAG	21	60.33	47.62	132	TA(7)	2
541	DGR-577	ribosome maturation protein sbds-like	GAGCACATTTGTTTGTGATTTT	22	56.84	31.82	AGTTCCTTGGGGGACTGATTT	21	61.07	47.62	269	CT(7)	2
542	DGR-578	glycylpeptide n-tetradecanoyltransferase 1-like	CGGAATGGATTTAGAGTGAAGG	22	59.96	45.45	GGTGATCCAGAGGAAGGATTG	21	60.84	52.38	197	CT(7)	2
543	DGR-579	60s ribosomal protein l18a-1-like	GGATGAACAATAAGCAGGTTTG	22	58.63	40.91	GAGGGCTGAGGAGGATAGAAG	21	59.43	57.14	230	GA(7)	2
544	DGR-580	pentatricopeptide repeat-containing protein at5g38730-like	CCGATTAGTCTGGGAGGAGAG	21	60.21	57.14	TCAGCGACGACGGTAATG	18	59.36	55.56	147	AG(11)	2
545	DGR-581	---NA---	GACTTTGCTTTCCCTCACTTC	21	58.04	47.62	GATCACAGAAAAGCGTTCATACA	23	59.28	39.13	182	TA(7)	2
546	DGR-582	protein kinase g11a-like	TGTGCCTAATAGTCCAACACA	21	56.74	42.86	AAAACACTTGGCTGAAAATCC	21	58.23	38.1	147	TC(10)	2
547	DGR-583	membrin 11	CACAGTGGGGATGATATGAAGA	22	59.81	45.45	TTTAGTCCAAACAACACAAA	20	51.76	30	152	AT(11)	2
548	DGR-584	tubby-like f-box protein 3	TACCGCTAGTGCTTCGTTTGT	21	59.96	47.62	AAACCTCCTCTGCCCTCTTC	20	59.82	55	196	AG(7)	2
549	DGR-585	rna and export factor-binding protein 2-like	CACTCTGCTTCACTCATTTCCT	22	58.6	45.45	CAACATTTGCCTTCCAACCT	20	59.97	45	260	TC(16)	2
550	DGR-586	histidine-containing phosphotransfer protein 1-like	ACCTCGGAGTTTGTTCCTC	19	56.69	52.63	CCACTGTCTCTGCATCTGACC	21	60.88	57.14	200	CT(6)	2
551	DGR-587	auxin-induced protein 5ng4	GGGGACCAACAAACTCATAAA	21	58.8	42.86	TTCAACAACTTCCCCATACCA	21	60.21	42.86	130	AC(9)	2
552	DGR-588	---NA---	TCTCTGTTGCTGTTGCATTTT	21	58.57	38.1	CTTCATGTCCAGCCCAACTC	20	60.66	55	222	TA(6)	2
553	DGR-589	---NA---	CTTAGCTTCATCACCACCATC	21	57.28	47.62	CGACCTTGTTAGTGTTTTTGTTT	23	57.5	34.78	126	AT(6)	2
554	DGR-590	---NA---	TGAGGGATGATTCACCATTTTT	22	60.54	36.36	TGCTATTCACATTATCCAATCAC	23	56.72	34.78	214	TA(7)	2
555	DGR-591	pinus taeda anonymous locus 0_14360_01 genomic sequence	CCTTCTTCCCCACAGAGAGAG	21	60.37	57.14	TATCAGCGAACGGAAAAGAGA	21	59.97	42.86	134	AG(6)	2
556	DGR-592	probable protein phosphatase 2c 55-like	GTCACAAGCTCCTTCTCTCAA	21	57.24	47.62	TGGAAAAACCCTAGCCAATAAA	22	59.85	36.36	177	TC(6)	2
557	DGR-593	---NA---	CGGGGACACAACCAGAAA	18	60.5	55.56	ACCCTAAATGCGGAAATGAAC	21	60.2	42.86	179	CT(7)	2
558	DGR-594	adenine phosphoribosyltransferase chloroplastic-like	GGGGAACACACACACAACAC	20	59.74	55	CTTTGGGATCGAGCAAGAGA	20	60.47	50	196	TC(8)	2
559	DGR-595	auxin-responsive protein iaa8	TTTTCATTCATTCCCGTTTT	20	57.08	30	CGGAGACATCAGAGTCCAGAG	21	59.99	57.14	254	CT(17)	2
560	DGR-596	gag pol polyprotein	GGGAGATTTGTTGGGTTTTTC	21	59.67	42.86	AAACGGGAATTTTGTTTTTCC	21	59.24	33.33	169	GA(7)	2
561	DGR-597	---NA---	GAGGGGAGAGAGAGAGTGAGG	21	59.55	61.9	GAAACGATGGTGCTGGTTG	19	60.1	52.63	204	GA(6)	2
562	DGR-598	uncharacterized kda	AACAATTCAGCAAAACACAAACA	23	59.59	30.43	GGAAAACAAGCAAGAGCAGAG	21	59.25	47.62	142	AT(8)	2
563	DGR-599	ubiquitin-associated translation elongation factor ef1b protein	CGTCGAAACCCTAATTCTACCA	22	60.36	45.45	TTTCCTCAGAAAGCAACAACC	21	59.35	42.86	164	TC(14)	2
564	DGR-600	ubiquitin family protein	CACGTCTGCATCCTCCATC	19	60.22	57.89	ATGCCGATCCATTTTCTTCTC	21	60.41	42.86	136	GA(8)	2
565	DGR-601	---NA---	GTCAAGATGGGCTTGTCGTT	20	60.12	50	GAGGGGAGCAGTAGAGGATTG	21	60.22	57.14	169	TC(8)	2
566	DGR-602	pentatricopeptide repeat-containing protein chloroplastic-like	TATTGGCTCCTGGCCTAAAAA	21	60.9	42.86	GGAAAGAAAATGGAAACAGAGG	22	59.11	40.91	174	GT(6)	2
567	DGR-603	serine threonine-protein kinase pbs1-like	TTTAGGCGAAAAAGAAGAGCA	21	59.26	38.1	AGAAACAAAGCACGAGAAGCA	21	60.18	42.86	176	GA(6)	2
568	DGR-604	e3 ubiquitin ligase big brother-like	GGCTGAAACCAGCACCAC	18	60.25	61.11	AAATGGCTTCGTCACACACTC	21	60.17	47.62	121	AG(24)	2
569	DGR-605	trna pseudouridine synthase b	AACATTTTAGAGAGAAATGAGG	22	52.24	31.82	GGGTGGAAAGGGAAATCAAAG	21	61.87	47.62	137	GA(7)	2
570	DGR-606	mps one binder kinase activator-like 1a	GGGGCAGAAACAAAAATGG	19	60.29	47.37	TTTGGGCGGAATGTTCTCT	19	60.59	47.37	127	CT(8)	2
571	DGR-607	uncharacterized membrane protein at1g16860-like	GGGGACGAGACAACCTACC	19	59.37	63.16	GCAATGGCAAACCAACAAC	19	59.96	47.37	162	AG(11)	2
572	DGR-608	---NA---	GCTGCTGGATTCTGTCTCTTTT	22	60.03	45.45	GCCAGGCTATTCAAATCTATCC	22	59.11	45.45	219	AG(10)	2
573	DGR-609	mediator of rna polymerase ii transcription subunit 18-like	CGGTGTTGCTTTCATTCTCTC	21	59.87	47.62	AACCACGCATTCCATATTCAC	21	59.7	42.86	118	TC(6)	2
574	DGR-610	uncharacterized loc101207103	CACGGAACTCTTGTGTTTGCT	21	60.34	47.62	GGAGGAATGGCTCTTGATCTT	21	59.67	47.62	164	TC(11)	2
575	DGR-611	---NA---	TGGTCTCTCCAGTTTCGTTCT	21	58.93	47.62	CACAAAGCACCATATTTTACTCC	23	57.78	39.13	188	TC(8)	2
576	DGR-612	---NA---	CCCCAGTTTCGTCGTTATCTT	21	60.36	47.62	CACCAAGCACCATATTTTACTCC	23	59.79	43.48	183	TC(8)	2
577	DGR-613	macpf domain-containing protein at4g24290-like	CATTGCATTTGCCTTTTTCTC	21	59.71	38.1	CTACCACCCCCACCTTCTTC	20	60.74	60	185	CA(8)	2
578	DGR-614	emsy n terminus plant tudor-like domains-containing protein isoform 1	TAGTGTCGTTTCGTTCGGTTT	21	59.66	42.86	CAGAAACCTCTCTCGGTCCTT	21	59.86	52.38	160	CT(6)	2
579	DGR-615	carboxyl-terminal proteinase	CAGGAGTCAGGACCAGTTGTTT	22	60.58	50	TGTTGTTTTGTTGTGTGAATGG	22	59.39	36.36	207	TC(12)	2
580	DGR-616	---NA---	TTTCTCGCACAGAAGAAACC	20	58.08	45	TGACGTTGGCTAAGGAGAAGA	21	60	47.62	116	CT(7)	2
581	DGR-617	uncharacterized loc101207995	GAATCTCTTAACAAAGTGAGCAA	23	55.6	34.78	TTCCACCCATGAGAAATAAACA	22	59.32	36.36	148	AT(6)	2
582	DGR-618	---NA---	GCTCCAATGAAGAGGAAAAGAA	22	59.84	40.91	GCCTCACAGACAGACAGCAC	20	59.61	60	150	TC(6)	2
583	DGR-619	glucan endo- -beta-glucosidase 4 precursor	CATCCCTCTTTTCCCCTCTC	20	60.01	55	CCATTAACAGCATCATCAGCA	21	59.7	42.86	170	TC(6)	2
584	DGR-620	---NA---	CCTTTTACCAGAAGAAGAATCCA	23	58.81	39.13	ATTGTTTGCTTCCCAAATTCC	21	60.18	38.1	167	TA(6)	2
585	DGR-621	uncharacterized loc101209189	TCCTACAAACCCAAGCCAAAC	21	61.24	47.62	TTGATCCCTCTTCATGTGTCC	21	59.92	47.62	159	TC(6)	2
586	DGR-622	abscisic acid receptor pyl8-like isoform 1	TGTAGCTGGGTTTGCTTGTTT	21	59.8	42.86	TCACCCCAACATTCTGTTCTT	21	59.44	42.86	141	TA(6)	2
587	DGR-623	---NA---	GGGCTGGATGATGAGTGAAA	20	61.02	50	CCTTAGCCGCATAACGACA	19	59.84	52.63	147	AG(8)	2
588	DGR-624	probable protein phosphatase 2c 22-like	CTTTCTCCCTCCACAAATCCT	21	59.56	47.62	GTTCGACCCAGATCAGAAAAC	21	58.63	47.62	181	TC(8)	2
589	DGR-625	pyruvate kinase isozyme chloroplastic-like	GGGACACAAAAGAAAAGCAAA	21	59.23	38.1	CTTTGGAAGCAAAAGTTGGAG	21	59	42.86	174	CT(12)	2
590	DGR-626	auxin-induced protein 5ng4-like	GCTCTTCTCTCCTTCCCATTT	21	58.93	47.62	TCGCTTGTGTTATGGTCTTTG	21	58.83	42.86	157	AG(7)	2
591	DGR-627	eg45-like domain containing protein	TTCAAGTGTACGGATTTCTCAAC	23	58.3	39.13	AATGCCACTCCAAAAGCATC	20	60.08	45	185	GT(6)	2
592	DGR-628	uncharacterized loc101209332	CTCCTCACATTAACAGCCACA	21	58.79	47.62	AGGCAGCATCCTTGGAATTAG	21	60.59	47.62	133	CT(12)	2
593	DGR-629	probable protein phosphatase 2c 38-like	TCTCTCACATTTTCCCTGATCTT	23	59.23	39.13	GTTGGTCTGAGATTGGAGTGG	21	59.56	52.38	145	CT(9)	2
594	DGR-630	cyclin-dependent kinase inhibitor 3-like	CAGTGCCCACACTACCAAAC	20	59.06	55	CCTCCCATCTTCGATTTCTTC	21	60.02	47.62	239	TC(13)	2
595	DGR-631	transcription factor	ACTGTTGAAAGCCAACACCAA	21	60.58	42.86	GGCAAGTTCCCACCAATC	18	58.85	55.56	162	CA(6)	2
596	DGR-632	gibberellin 20-oxidase	GGGGACAGTATTGAGTGAGTTT	22	57.19	45.45	AAATGGTTTGTGATAGGGGATG	22	59.95	40.91	165	GA(9)	2
597	DGR-633	cis-golgi snare protein	GAGCTTCTACGATTTGGCTTC	21	58.23	47.62	GGTGGTGACTGTGATGGTTTT	21	59.74	47.62	155	TC(6)	2
598	DGR-634	---NA---	CAGATCCGCAAAGAGAGAGAA	21	59.7	47.62	CCAACTCGCATCCAGAAGA	19	59.93	52.63	156	AG(6)	2
599	DGR-635	tbc1 domain family member 2a-like	TAACACCAACAGCAGAGCAGA	21	59.65	47.62	AAGGTGGTGAAATGTAGGGAGA	22	59.86	45.45	129	TC(8)	2
600	DGR-636	---NA---	TGCTGCTCAGGAGATGAAAA	20	59.67	45	GCATCATAAAACAGCATCACAAA	23	60.02	34.78	183	TC(6)	2
601	DGR-637	regulator of chromosome condensation family with fyve zinc finger isoform 1	GGGGAAGATAAATCACAAAGGA	22	59.31	40.91	GGAAAAGAAGAAATGCACCAC	21	58.68	42.86	127	TC(7)	2
602	DGR-638	probable methyltransferase pmt14-like	ATACACACCTTGCTGCTCCAC	21	60.19	52.38	ACCTTTCTTTCCCCTTCACCT	21	60.34	47.62	105	CT(14)	2
603	DGR-639	transcription initiation factor tfiid subunit 7-like	GGGACCGAGGGTTATTTATTT	21	58.27	42.86	GGACGAGATTGGATGAACAGAG	22	61.02	50	176	CT(7)	2
604	DGR-640	---NA---	CCACCACCACAAGGGTTT	18	59.2	55.56	GGCAGTGGACTATGGAGAGGT	21	60.53	57.14	208	AG(6)	2
605	DGR-641	hydroxyacylglutathione hydrolase mitochondrial-like	TATCATTCACAACGCCAACAA	21	59.98	38.1	CGATATGATGAAAACGAAGCA	21	58.78	38.1	167	CT(6)	2
606	DGR-642	amino acid binding	GAGAGAAGGCGACAGTTTGGT	21	60.81	52.38	TTTACACGTTTCAGAACCTCCTT	23	59.23	39.13	180	TA(6)	2
607	DGR-643	fg-gap repeat-containing protein	AGGAAGAAGACGACGAAGGAA	21	60.37	47.62	GCTGAAGGGAGAAGAAAATGG	21	60.19	47.62	146	AG(7)	2
608	DGR-644	predicted protein	ATTGGCATTGGTGTGTTGTTT	21	60.15	38.1	GATCTCTCGTCGCCCATTTAG	21	61.09	52.38	176	GA(6)	2
609	DGR-645	---NA---	GTCGTCTCTATCTTCGTCGTG	21	57.56	52.38	GCCCCAATGATAGTGTGAAAG	21	59.44	47.62	180	CT(8)	2
610	DGR-646	protein	GCTTCGCCATTTGAAACAC	19	59.27	47.37	GACCAGCCGAAAATCCTAC	19	57.19	52.63	114	GA(27)	2
611	DGR-647	indole-3-acetic acid-amido synthetase -like	ACCTCGTTGAACTCGTTGATG	21	60.16	47.62	ATAGTCCTGGAAGAGGCAGAG	21	57.63	52.38	154	TA(7)	2
612	DGR-648	uncharacterized membrane protein at1g16860-like	ATTTTGTTGCGGCTCTCTCTT	21	60.39	42.86	GAGAGTGATGTGTGTGTGGTGTT	23	59.99	47.83	169	TC(6)	2
613	DGR-649	uncharacterized membrane protein at1g16860-like	GAGTGATTCTGACCCACCAAC	21	59.42	52.38	GTCCAACCAAATCAACAAGGA	21	59.82	42.86	151	CT(8)	2
614	DGR-650	---NA---	GAGAACGGGAAAGCTGAGAAG	21	60.5	52.38	AGCTCCAGGTCGGCGGTAG	19	65.01	68.42	139	AG(6)	2
615	DGR-651	probable tyrosine-protein phosphatase at1g05000-like	CACACACTTGAAACCAAAGCA	21	59.79	42.86	TCAACAGTGAAAGAGCACTGAAA	23	60.08	39.13	189	CT(14)	2
616	DGR-652	transmembrane 9 superfamily member 3-like	TATTGGACGGTGTTGTGGTCT	21	60.28	47.62	GGGTAACTGGGTCATCTTGGT	21	60.1	52.38	187	TC(9)	2
617	DGR-653	cellulose synthase a catalytic subunit 6	TTGTGTGTGTGCGTTGTATTCT	22	59.17	40.91	CGATCCAAAATATCCCACTCTT	22	59.33	40.91	174	CT(6)	2
618	DGR-654	rhodanese-like domain-containing protein chloroplastic-like	ATATGCCACTTCATATTCCA	20	53.03	35	AGCCATCGTTTCAACTTTCAC	21	59.23	42.86	161	AT(7)	2
619	DGR-655	ubiquitin-conjugating enzyme e2 5-like	CAGTTTCATAAGGTCCATCTCTC	23	56.99	43.48	CTTCATCTTCTCCCAATTCCA	21	59.11	42.86	154	AG(19)	2
620	DGR-656	---NA---	ATTTGAATCGGGGAGAAAAGA	21	59.9	38.1	GTCTGCTATTTTCCGGTGTGG	21	61.78	52.38	281	GA(12)	2
621	DGR-657	rop-interactive crib motif-containing protein 10	CTAAGAAGCCAAAGCGCAAA	20	60.63	45	GCTATTCACATTGCCAAATCC	21	59.43	42.86	187	AG(6)	2
622	DGR-658	unknown	CAACAACAACAGCAGCAACAC	21	60.4	47.62	TGCAAAACACACAGGAAACAA	21	60.18	38.1	150	AG(7)	2
623	DGR-659	uncharacterized loc101218484	CAAAGGGATAAGGGAGCAGAA	21	60.56	47.62	TGACTTTCCATTGTTGGAGGA	21	60.48	42.86	164	AG(8)	2
624	DGR-660	---NA---	ACACGGCGGACCATACAC	18	60.41	61.11	CCCTTACTGCCGCTTTTTC	19	59.83	52.63	133	AC(6)	2
625	DGR-661	probable transmembrane ascorbate ferrireductase 2-like	CAAACCTCAAAAACCAGACGA	21	60.13	42.86	GCGTCCAAATGAGAAGAAGAA	21	59.44	42.86	169	CT(18)	2
626	DGR-662	g2 mitotic-specific cyclin-1-like	CGCCCTTTGATTCTCTCTCTT	21	59.97	47.62	GAACAACAATCGCTCAAAAATC	22	58.74	36.36	144	CT(11)	2
627	DGR-663	duf21 domain-containing protein at1g47330-like	CACCCGAAACAGAGAAAGAAA	21	59.34	42.86	ACAAGCACGTAAAGCGAGAAC	21	59.58	47.62	123	GT(6)	2
628	DGR-664	serine carboxypeptidase-like 20-like	TGCCCACTTTTTAATTTCTTCC	22	59.5	36.36	GGGGATATACACCATCACTCTT	22	56.91	45.45	103	TA(6)	2
629	DGR-665	---NA---	TTGGAAGCATGAATTAAGGAA	21	57.39	33.33	TGCAGATTATGAGAAAAACAAGA	23	56.79	30.43	167	TA(13)	2
630	DGR-666	---NA---	TTCATCTTCCACTGCCATTTC	21	60.07	42.86	CACCTTCTGAATTTTGTGTGCT	22	59.29	40.91	150	TC(16)	2
631	DGR-667	---NA---	GGTTACCCCATCCACACAATC	21	61.25	52.38	TTCTCCCTCTCTCGAATCCTC	21	59.9	52.38	147	CA(6)	2
632	DGR-668	dual specificity tyrosine-phosphorylation-regulated kinase 1a	CATTCATTCGTTCATTCATTTTC	23	58.49	30.43	GTCCGTTCCTTCGTTGTCTC	20	59.7	55	157	AG(7)	2
633	DGR-669	transmembrane protein 208-like	GGTGAATGTGGAATGGAAGAA	21	59.78	42.86	ACCACCTTGGTAGCGGAAA	19	60.5	52.63	188	TC(9)	2
634	DGR-670	lateral signaling target protein	CAATCGAACTTCTTATCTCTCC	22	54.9	40.91	GAAGCTGCCATTCAACAAAAC	21	59.74	42.86	210	CT(6)	2
635	DGR-671	---NA---	GGAGAAGGTACGAGAGGGAAA	21	59.7	52.38	GGAGCTGGCAGTGATGAGG	19	61.98	63.16	193	GA(7)	2
636	DGR-672	serine threonine-protein kinase ht1-like	AAGAAACACCAAAACACACCAA	22	59.42	36.36	CTCTCACGAACCCCTCACTAC	21	58.81	57.14	140	TC(6)	2
637	DGR-673	aspartic proteinase	TGGAAAAAGTAGAGTTGGGTTTG	23	59.56	39.13	TCCTAATCAATCAAAGGGGTGT	22	59.7	40.91	185	AT(6)	2
638	DGR-674	carboxylate clamp-tetratricopeptide repeat protein	CATAAACCCCAGAAACCTCCTT	22	60.56	45.45	CTCGCTTGTTTGCGTCCT	18	60.14	55.56	263	TC(9)	2
639	DGR-675	probable pectate lyase 12-like	GCTTCTCCATTTATGCACCT	20	56.9	45	ATTCACCATTGTTGCTCTTCC	21	59.04	42.86	162	GA(9)	2
640	DGR-676	---NA---	GGGGAAGTTTCTCACACAGGA	21	61.44	52.38	CGCGAAAAGAATGACTGAAA	20	59.04	40	137	AG(9)	2
641	DGR-677	g2 mitotic-specific cyclin s13-6-like	GGGGGTCTCATCCATTTTTC	20	60.5	50	ATTGCATCACCTCTTGCTTGT	21	59.75	42.86	214	AG(11)	2
642	DGR-678	secretory carrier-associated membrane protein 1-like	ACACCAGTAACCGCATTCCA	20	61.36	50	ACTGAGCGGCAGTGAAGAGA	20	61.3	55	175	TC(13)	2
643	DGR-679	trigalactosyldiacylglycerol 1	AGGTCAATTCGGAGCTGTTG	20	60.25	50	GAGGGAGGAAGGGAAGTGAG	20	60.19	60	185	TC(7)	2
644	DGR-680	cytokinin riboside 5 -monophosphate phosphoribohydrolase log1-like	GAAACCGTGCAGAGACACAAG	21	60.88	52.38	GCTGCTACCACAAAACACACA	21	59.82	47.62	133	AG(9)	2
645	DGR-681	dna rna-binding protein kin17-like	AAGCCCCCTTTTCAGGTTC	19	60.43	52.63	CCCTAATTCAGTGGTTGTCTTC	22	57.72	45.45	217	TC(20)	2
646	DGR-682	f-box wd repeat-containing protein	GGTGGCTGTGATGAAAGTAAAA	22	59.13	40.91	AATTGAGCAAGAGCAAGATGG	21	59.47	42.86	133	AG(9)	2
647	DGR-683	tbc1 domain family member-like protein	TCCCTGCTTCCTTCTTTTTCT	21	59.47	42.86	TAGGAGTGGGTGAATTTGGTG	21	59.84	47.62	168	TC(9)	2
648	DGR-684	---NA---	GCGTCGTCATCGTTCTCATC	20	61.8	55	CGGGTCTCTCCTTTCTCTCTT	21	59.08	52.38	103	AG(6)	2
649	DGR-685	subtilisin-like protease-like	TGCAGCTTATTATGCCTGTTTT	22	58.96	36.36	AGAACTGTCATTGCTATTTTTCC	23	56.68	34.78	148	TG(6)	2
650	DGR-686	cyclin-c1-2-like isoform 2	GAACATTGTGTGGAAGTGTGAG	22	58.12	45.45	TAGGGTTCTCGTACACTCGTTG	22	59.3	50	119	TA(6)	2
651	DGR-687	pre-mrna cleavage complex 2 protein isoform 7	TCACTGCTTCGCTCTGATTTT	21	60.15	42.86	TGACAATGGAGTATGTGTTTGTG	23	58.47	39.13	122	GA(8)	2
652	DGR-688	serine threonine-protein kinase pakd-like	GAAAAAGGAGAAGAGGGCAAA	21	59.82	42.86	ACCACCAACGAAACAAACAAG	21	59.92	42.86	160	GA(6)	2
653	DGR-689	---NA---	CAAAAGAGTCCAATAGGGTGTG	22	58.63	45.45	GCAATGTTTTCACCTTTGCTT	21	59.26	38.1	169	TA(7)	2
654	DGR-690	---NA---	TGACGCCACCATATCTTAACC	21	59.84	47.62	CCTGGTTTACCTTTACCTTAGCA	23	58.81	43.48	205	CT(9)	2
655	DGR-691	---NA---	TTTCCCATGCAAATCCAAA	19	59.85	36.84	AGTGAGAAGCATGAGCGGAAG	21	61.99	52.38	159	CT(8)	2
656	DGR-692	---NA---	CAGAAATGGGAAGTGTTTGGA	21	59.96	42.86	GTCGAAGGAGGAGGAAGAAGA	21	59.94	52.38	267	CT(23)	2
657	DGR-693	probable thylakoidal processing peptidase chloroplastic-like	TTGACTTTCAACAATTTCCA	20	54.2	30	CGACTAAAGGGAGTGCAGAAGA	22	60.91	50	153	TC(12)	2
658	DGR-694	af451324_1 receptor-interacting protein	ACAAACTCAAAAGGGAGCAGA	21	58.97	42.86	GAGTGACACCAGTTCCACACA	21	59.61	52.38	157	AG(7)	2
659	DGR-695	---NA---	TTTGGGTTTTGAGATGTTGTGT	22	59.38	36.36	ACCATACCTTAGCCGATTTCC	21	59.35	47.62	210	TG(6)	2
660	DGR-696	protein	GGGGGCAGTTATTCTCTTTCT	21	58.73	47.62	CCACTCCACTCTAATCCAATCC	22	59.83	50	145	TC(6)	2
661	DGR-697	auxin response factor 6-like	TGTATTAGGCACTTCAAAAGCAA	23	58.99	34.78	GGGGTCCCTTCACTATTAGCAC	22	61.07	54.55	199	AT(6)	2
662	DGR-698	genome poly	CAAGCCTAGAGCATACGTGAAA	22	59.56	45.45	GTCTGTGAACATCAAAAGAGCA	22	58.01	40.91	115	AG(6)	2
663	DGR-699	lysine histidine transporter-like 8-like	TCATCAGAAGACGGAATGAAAA	22	59.69	36.36	CTTCAACAACTTCCTCCTCCA	21	59.31	47.62	178	TA(6)	2
664	DGR-700	probable rrna-processing protein ebp2 homolog	CCTCCTCCTCCTCCTCTCTCT	21	60.47	61.9	TGATGCAGACATTTCCTCGTT	21	60.65	42.86	151	TC(7)	2
665	DGR-701	---NA---	CCGTTCGTCCGTCCATCC	18	64.89	66.67	CGAGCCCAGTAGCTTCGTT	19	60.54	57.89	163	AG(6)	2
666	DGR-702	---NA---	TGAACAGGAATGGGTGTGG	19	60.36	52.63	CACTCTCTTTTCTCATTTGTTT	22	53.08	31.82	168	GA(7)	2
667	DGR-703	---NA---	CATTACTCCAAAAGGCCAAAA	21	59.11	38.1	GGTGGGCGAATAGTAAACAGA	21	59.1	47.62	182	CT(27)	2
668	DGR-704	integral membrane protein conserved region	AAGCCAACAAAAATCAGAGCA	21	59.87	38.1	CATTCCATTTTCCATCTTCCA	21	59.75	38.1	144	GA(6)	2
669	DGR-705	---NA---	CAATCTGAACATGGAGGATGG	21	60.32	47.62	CGAGAGGAAAATAAGAGGCAGA	22	59.98	45.45	197	AC(6)	2
670	DGR-706	---NA---	TTGCCATTTGAGCATAGTTTC	21	57.91	38.1	CTTTCTAACCAGGGGGTCTGT	21	59.49	52.38	115	TA(7)	2
671	DGR-707	mannose-6-phosphate isomerase 1-like	TTCGCTATCACCATTCTCCAC	21	60.09	47.62	CCCCAATCGTAGTTCTTCACA	21	59.98	47.62	203	CT(9)	2
672	DGR-708	---NA---	CAGCTCTCAGCTTCTTTCAGG	21	59.51	52.38	GGGTTTTTGGTGTGAGTTTATG	22	58.4	40.91	146	CT(12)	2
673	DGR-709	chloroplast lumen common protein family	GGCTCAAAAGTATAGGGTTTTTC	23	57.54	39.13	GCCCTGCATTTATTACTTACATC	23	57	39.13	145	TC(7)	2
674	DGR-710	---NA---	TTTAGTGGTTGTTGGTGTGGA	21	58.93	42.86	GAATGAGTAAACTGAGAAAGCAA	23	55.6	34.78	166	AG(8)	2
675	DGR-711	binding protein	CTTTATTTGCCCTGTGTGCTT	21	59.28	42.86	TTCCTTTTTCATTTGTGTCGTG	22	60.01	36.36	143	AC(7)	2
676	DGR-712	protein	ATTCATTGACAAACCCAGACC	21	58.75	42.86	TCGTAGTAGCAGCAGAAGATGAA	23	59.33	43.48	158	TC(6)	2
677	DGR-713	photosystem i subunit o	GATTCAAGGGAAGGACTGAAGA	22	59.69	45.45	AAGGAATCCAAATCCCGTAGA	21	59.79	42.86	151	TA(6)	2
678	DGR-714	two-component response regulator-like aprr2-like	AGAAAATGCCCCACCAATTCT	21	61.9	42.86	ACGACCGCAGTTAAACCTCTC	21	60.68	52.38	163	AG(7)	2
679	DGR-715	---NA---	ATCTTCTCCTCACCGTCACCT	21	60.13	52.38	TCAGAACAAAATCATCAATCAAC	23	56.76	30.43	170	TC(22)	2
680	DGR-716	hypothetical protein MTR_2g019160	TGAAAAGGGAAAATATAGAAGCA	23	57.22	30.43	CCCACCAAAATCACATTAACA	21	58.25	38.1	231	GA(6)	2
681	DGR-717	f-box lrr-repeat protein	TCCGTTGATGGTTTAGTCTCCT	22	60	45.45	TTCTTCCTTTTAACCGCTTTG	21	58.55	38.1	171	AG(11)	2
682	DGR-718	ribosome biogenesis protein rlp24	AAACGGTAAGGAAAACCTAGCA	22	59.22	40.91	TAGCGAAACCCTCAAAACCTC	21	60.6	47.62	206	GA(6)	2
683	DGR-719	---NA---	AAGCGTGAAGGGTGGAGAG	19	60.39	57.89	GTGGGCTTCTCTTCGTGTGT	20	60.31	55	217	AG(7)	2
684	DGR-720	udp-glucuronate decarboxylase protein 1	ACAATCACAGAACAACGACCAC	22	59.94	45.45	TGTGTAACTGCTTCATGCTTCC	22	60.31	45.45	285	TC(7)	2
685	DGR-721	---NA---	GTCGTGGGGAAGTTATGTGG	20	60.23	55	ATTGGGTTCGAGGGTGAAG	19	59.91	52.63	181	AG(6)	2
686	DGR-722	---NA---	TCCACTTAGGGTTTAGGGTTT	21	56.81	42.86	TTTTAAGTTGCTGTCTCTGTGTT	23	56.01	34.78	263	TG(9)	2
687	DGR-723	p23 co-chaperone protein	AACCACTGTCCCAGTTCAAAG	21	59.1	47.62	GATGGCGACTCATTTGGTG	19	60.06	52.63	149	CT(6)	2
688	DGR-724	PREDICTED: uncharacterized protein LOC100781365	ACGCTCAGCTCAAAAACTCAC	21	59.68	47.62	TTTTGGTGGAAGAGGGAAAAA	21	60.79	38.1	133	AG(8)	2
689	DGR-725	---NA---	GCGTCGTCGGAGGAGAAG	18	62.11	66.67	GGACCACAGGACCCAGGTAG	20	61.75	65	180	GA(6)	2
690	DGR-726	retrotransposon gag protein	TCCTTCCTTTCATCCTCAACA	21	59.66	42.86	ATTGGAGACACCCAACTCCAC	21	61.2	52.38	162	CA(6)	2
691	DGR-727	histidinol-phosphate chloroplastic-like	TCGTTCCAACTTCTCCATTTC	21	59.16	42.86	ATTGAATCTTTGCCCCAACC	20	61.05	45	148	AG(10)	2
692	DGR-728	---NA---	GTTTGCTCCGCCAATCTGT	19	61.2	52.63	TCCCCTCTCTCTCTTCTGCTC	21	60.22	57.14	154	AG(7)	2
693	DGR-729	inositol-tetrakisphosphate 1-	ACGGAGACACTCTGCAACCT	20	59.91	55	GATTCTTGTGTTTTGGCCTCT	21	58.31	42.86	152	TC(6)	2
694	DGR-730	---NA---	TGAAAGAAAGGAACGAAAGCA	21	59.98	38.1	GTGCGGTGTTGGCAGAAG	18	61.48	61.11	204	AG(6)	2
695	DGR-731	acyl-coenzyme a oxidase peroxisomal-like	CTTTGGTTTGTTGATCGTGGT	21	59.88	42.86	TTTGATCTACCGCCTCATGTT	21	59.58	42.86	250	TG(6)	2
696	DGR-732	eukaryotic translation initiation factor 4 gamma	CCATTTCCTCTCCACTTTCCA	21	61.36	47.62	CGAAACGATAAGATCCAACGA	21	60.08	42.86	136	AC(6)	2
697	DGR-733	PREDICTED: uncharacterized protein LOC101511284	TTGCTCTTCCTTCTTCCTCCT	21	59.58	47.62	GCCGATTTCTTGAGACTTCTTG	22	60.37	45.45	151	CT(16)	2
698	DGR-734	double clp-n motif protein	GTCGTGTCTGTCTCCCTCAAC	21	59.75	57.14	ATCTGGTGACCTGCTGATCCT	21	61.07	52.38	151	TC(6)	2
699	DGR-735	---NA---	GTAACAATTCGGAGACTAAAA	21	51.51	33.33	CTTGCTACACATATCAACACAA	22	54	36.36	168	TA(6)	2
700	DGR-736	---NA---	CACTCAATCACAGTCACCAACA	22	59.64	45.45	GGCATGTCCTTTTCCTCTTTC	21	60.07	47.62	148	CT(7)	2
701	DGR-737	---NA---	AAGCTCCTCCTTCTCTGCATC	21	60.11	52.38	TGAGTTTCTCACAACCGCAAA	21	61.75	42.86	227	TC(9)	2
702	DGR-738	9-cis-epoxycarotenoid dioxygenase	AACCACCTCTCTCAAACAAAACA	23	60.06	39.13	GTAAGTAGCAGGGGGTGAA	19	55.23	52.63	121	AC(6)	2
703	DGR-739	vq motif-containing protein	GGGGGTCTCTTCCGTTGT	18	59.9	61.11	CGGTTGTAAATGGTGCTTTGT	21	59.91	42.86	147	AG(11)	2
704	DGR-740	transcription factor bhlh49-like	CCCTTTCTCTCTCTTACCCTCCT	23	60.58	52.17	GACCCTTTTGGATTTCGTTGT	21	60.21	42.86	162	CT(8)	2
705	DGR-741	dihydroorotase	ACACGCAAATTACCACGGAAC	21	62.05	47.62	GATGGACGCTAACTGAGGAGA	21	59.44	52.38	170	CT(18)	2
706	DGR-742	udp-arabinose 4-epimerase 1-like	CTCTCCCCTCCCTTCGTTT	19	60.57	57.89	AGATGGAAACGGGAGCTTT	19	58.73	47.37	175	TC(9)	2
707	DGR-743	atp adp transporter	TTCAGAGACCATCATCAAACAGA	23	59.73	39.13	TGAATCACACAACCAACAAACA	22	59.9	36.36	143	TC(15)	2
708	DGR-744	protein	CAAGCTGCAAATAGAATCCAAA	22	59.38	36.36	GGCGAGTGATGTGTTATCGTG	21	61.51	52.38	197	TC(8)	2
709	DGR-745	deoxycytidine kinase	AGTGTGAAATGCTCGGAAAGA	21	59.87	42.86	AATGGGAGTAGAGGAGCTAGGG	22	60.11	54.55	138	CT(6)	2
710	DGR-746	e3 ubiquitin-protein ligase at3g02290-like	GGATGACAATGAACTCACAACAA	23	59.89	39.13	ATGAAGCCAGCAACAGAAGAG	21	59.63	47.62	141	TA(7)	2
711	DGR-747	actin-related protein 2 3 complex subunit 2-like	GCTTGAGAAACTGAGCGAGTG	21	60.33	52.38	GACAAATTCATAGGGAAAAGGAA	23	58.55	34.78	179	GA(8)	2
712	DGR-748	mitochondrial substrate carrier family protein b-like	GGGGACTCACTCAATCGTTCT	21	60.5	52.38	TTCACCGCTCTTCACATCTTC	21	60.39	47.62	152	GA(9)	2
713	DGR-749	transmembrane protein 45b-like	TGATGCTGCTGTTGTGATTTT	21	59.34	38.1	CCCCTTTATGAACCAACCATTT	22	61.12	40.91	134	GA(19)	2
714	DGR-750	atp gtp binding protein	CACTTCAACCTCTGACTTCGTG	22	59.95	50	GATCGAGAAGGTGATTTCGTG	21	59.69	47.62	142	TC(6)	2
715	DGR-751	vacuolar protein sorting-associated protein 33 homolog	CGAGGGAAGAAGTGTTTGGTT	21	60.51	47.62	CCACTTTGGTGCAGTCAGTTT	21	60.2	47.62	142	CT(6)	2
716	DGR-752	---NA---	CAGAGGAGAAGAGAGGGAGGA	21	60.07	57.14	CTACGGCAATAGGACCGAAC	20	59.59	55	153	GA(6)	2
717	DGR-753	ubiquitin carboxyl-terminal hydrolase family protein	ATGTAGCAGGGAGGGAAGTGT	21	60.01	52.38	ATAAGCCGGGAGGTTTGTTT	20	59.84	45	162	AC(6)	2
718	DGR-754	PREDICTED: uncharacterized protein LOC101259474	GCATCATCGACCTCTTTGTTC	21	59.69	47.62	CAATCGTCGTCGTCATCTTCT	21	60.27	47.62	165	AG(7)	2
719	DGR-755	---NA---	GGGCACAATTAGAACAAGCAA	21	60.12	42.86	TTTGAGGGCTAACTGAAGCAA	21	60	42.86	187	AT(6)	2
720	DGR-756	anthranilate synthase component i- chloroplastic-like	AAAACTTGACAACTGAAGAAAC	22	53	31.82	CCATTGGAAGAGGGAGTAGGA	21	60.44	52.38	155	TC(13)	2
721	DGR-757	sec12-like protein 1-like	CTTCCGCTGACTTTGCTCTT	20	59.76	50	TTCCAAGTTCGATTCTTTTCTC	22	57.61	36.36	155	CT(6)	2
722	DGR-758	beta- -galactosyltransferase 7-like	TGGACCAATTCCTTGTCTCTTT	22	59.98	40.91	CCATTTTGCAGAGATTTTGGT	21	59.08	38.1	151	CT(9)	2
723	DGR-759	serine mitochondrial-like	AACCATCAAAGACCCCACATC	21	60.99	47.62	CTCTTTTGGGAGACACAGCAC	21	59.9	52.38	168	AC(6)	2
724	DGR-760	---NA---	ATGACCGTTGCTAATCTTCTT	21	55.65	38.1	AGCAGCACAACCTCATTCTTC	21	59.49	47.62	219	TA(7)	2
725	DGR-761	e3 ubiquitin-protein ligase synoviolin-like	CGATTAGGACCTCACCAACAC	21	59.46	52.38	CCGGATAAAACTGGCCTCTAC	21	59.97	52.38	167	AG(8)	2
726	DGR-762	pinus taeda anonymous locus 0_5075_01 genomic sequence	CAAACTCTCTCCACAACACACA	22	58.83	45.45	GAGCTAGGGGGAAGGAGAAG	20	59.42	60	179	TC(11)	2
727	DGR-763	ring-h2 finger protein atl3-like	CAAAAACCAAACCCAACTTCC	21	60.59	42.86	GCGACTTGCTGAAAGAGAACA	21	60.7	47.62	161	AT(7)	2
728	DGR-764	heat stress transcription factor b-3-like	GGGGACGTTTCAAGCATTT	19	59.92	47.37	CCAACAATAGAACCCCAACAC	21	59.2	47.62	118	AG(8)	2
729	DGR-765	dexdc and helicase domain-containing protein	GAATGTGCTCAGGAGATCAGG	21	59.82	52.38	CCTTTACAACAACCCCAGAAAA	22	60.24	40.91	165	AT(7)	2
730	DGR-766	---NA---	ACATGGAGTTTGGGTGTGTGT	21	60.19	47.62	ATCCCTCTTCAATTTGGCTTG	21	60.44	42.86	190	AC(6)	2
731	DGR-767	adenylyl-sulfate chloroplastic-like	GGGGAGTGCTCGGAGTTT	18	60.2	61.11	CCGGAGAAGAAGGTTGATTG	20	59.66	50	124	TC(6)	2
732	DGR-768	cas1 domain-containing protein 1-like	GGAGAAGAAGAGAAGAGAAGAGG	23	57.18	47.83	AGGGGAAGGTGTCAGAGAATG	21	60.5	52.38	177	GA(6)	2
733	DGR-769	protein	TCTTTCGCAGGAACTACTCATC	22	58.6	45.45	TCCCTTCTACACAGACATCCAA	22	59.59	45.45	142	TC(15)	2
734	DGR-770	uncharacterized membrane protein at1g06890-like	CCTTCTCTTTCTCTTCTTCATTT	23	55.34	34.78	TTAGAGATTTGGATCGGGTAGG	22	59.46	45.45	147	TC(9)	2
735	DGR-771	---NA---	GCCACCATCAGTTCCTTTTATC	22	59.84	45.45	TTTTACCTAGCCAACTCCAAA	21	56.65	38.1	189	TA(9)	2
736	DGR-772	---NA---	GGCTATGGAGGCTACTCTTCTTC	23	59.9	52.17	TGAATCAAAACCATCAAATCCA	22	60.17	31.82	158	TC(12)	2
737	DGR-773	---NA---	AGGGAAGAGAGAGAACGGAGA	21	59.57	52.38	AACCAGAAATCAACACGCAAC	21	60.03	42.86	209	GA(21)	2
738	DGR-774	nitrite reductase	GGGAGGAAGGGGATGAATAAA	21	61.32	47.62	AACTTAGAAACCAGCAAAGAA	21	53.68	33.33	156	AT(14)	2
739	DGR-775	auxin-induced protein 6b-like	TGCACCCATATCACCATAACA	21	59.68	42.86	GCCTCTTTGCACTAATAACAACA	23	58.52	39.13	160	TA(8)	2
740	DGR-776	60s ribosomal protein l10-like	TCTGCATAGCTTCAACCCAAC	21	60.26	47.62	GGAACTCATCCACACCCTTCT	21	60.36	52.38	191	AG(6)	2
741	DGR-777	60s ribosomal protein l10-like	GAGAGAGAGAGAGAGAGAGAGAG	23	52.68	52.17	ACTTGGGGTATGGCTTGTTTT	21	59.75	42.86	150	AG(6)	2
742	DGR-778	14-3-3 protein	CGTTCTACCATCTCATCGCTCT	22	60.78	50	ACCATCTCCTCGTAACGCTCT	21	60.28	52.38	207	CT(7)	2
743	DGR-779	cell division control protein 2 homolog	TGAGAAGTGAGGAGACGGAGA	21	60.12	52.38	TGGAAGGATCTGAGAAGTGTTG	22	59.33	45.45	150	GT(6)	2
744	DGR-780	adp-ribosylation factor 2-like	AGCATTCTTCACCCTCCT	18	54.6	50	ATGTGAGCCCCATTTCTCCT	20	60.85	50	125	TC(7)	2
745	DGR-781	actin depolymerizing factor-like protein	TTACTATCAACGCAACCTTTT	21	54.4	33.33	CCTGTGAGTCCTTTTTGTCTTG	22	58.88	45.45	227	GA(9)	2
746	DGR-782	lectin	CATGGCTTCTCCCCACCT	18	61.04	61.11	CCCTGGAAGATGAGGCTTT	19	59.22	52.63	149	TC(6)	2
747	DGR-783	hyoscyamine 6-dioxygenase-like	AACGGTATGAAAATTGAAGAGGA	23	59.05	34.78	TTTTAGGAGGAAATAAAACCAAC	23	55.84	30.43	201	TA(6)	2
748	DGR-784	lipid-transfer protein dir1-like	ACAATCCTCACTACAACACAAGA	23	56.41	39.13	CATTTTGGACCCCTCAAATAAA	22	60.05	36.36	129	AT(13)	2
749	DGR-785	---NA---	GTCCAGCAACACCAGACACA	20	60.79	55	CTTCACGTACTCCACTTAGGAAC	23	57.14	47.83	228	GA(52)	2
750	DGR-786	60s ribosomal protein l13	CTCACAGAACCGAGAAGAGGA	21	59.58	52.38	ACCATCGCTTAATTGCCAGAA	21	61.83	42.86	106	CT(8)	2
751	DGR-787	probable isoaspartyl peptidase l-asparaginase 2-like	GCAGCCTCCATAATCTCAAAA	21	59.31	42.86	ATGCACAGCAATAGCCCAAC	20	61.06	50	118	GA(7)	2
752	DGR-788	ubiquitin-conjugating enzyme e2 35-like	TCCCTTTTAGTGTTAGTGGGAGA	23	59.18	43.48	ATGATTCTTCGAGGGAGGTTG	21	60.45	47.62	181	CT(13)	2
753	DGR-789	protein chloroplastic-like	GTCTTCCTCTGCCTTCAAAC	20	56.54	50	GTTGTTGCTTGCTTCCATTCT	21	59.37	42.86	177	TC(9)	2
754	DGR-790	adenine phosphoribosyltransferase chloroplastic-like	CACTCATCACACTCTCCACTCC	22	59.76	54.55	ACTCGCACTCGCTGGTTCT	19	61.17	57.89	178	CT(12)	2
755	DGR-791	transcription elongation factor 1 homolog isoform 1	TTCTCCTTCCTTCCATTCGTT	21	60.06	42.86	CTTCTTTGGAGGTGGCTTTG	20	59.85	50	152	CT(9)	2
756	DGR-792	uncharacterized protein LOC100305827	GGAACCTAATCCCTCTCATCC	21	58.86	52.38	GCTGGTTGCGTTGCTTCT	18	60.14	55.56	148	TC(9)	2
757	DGR-793	trafficking protein particle complex subunit 2-like	GTTGCCACCCCTACCCTAAC	20	60.61	60	GAGCTTCCAGAGGCGACTAAA	21	61.01	52.38	105	CT(11)	2
758	DGR-794	uncharacterized loc101204866	GGGGAAAGAAGCATAAACGAA	21	60.43	42.86	ATCGAGCGAGTTGAGTGAAGA	21	60.15	47.62	162	AG(6)	2
759	DGR-795	---NA---	GAGTGGATAATGAGGTGAACAAA	23	58.11	39.13	GCTCTATCTCAAGCTCAAAGTGG	23	59.69	47.83	125	CT(11)	2
760	DGR-796	two-component response regulator ehd1	CATTGGAGGGGTATGAGTGTG	21	60.24	52.38	AAACGACAACGCATAACAAAAA	22	59.57	31.82	143	AG(14)	2
761	DGR-797	two-component response regulator ehd1	GGGGGATGAGTGTGTGTGT	19	59.19	57.89	CGAGATTAGGGTTGTTGGAAAG	22	59.99	45.45	202	AG(7)	2
762	DGR-798	---NA---	TTTAACTGATTAACCGGGGATG	22	60.07	40.91	GGACTTGGGTGAAAAAGTGGT	21	60.25	47.62	196	TC(7)	2
763	DGR-799	peroxisomal -dienoyl- reductase-like	CGTGCGATTTAGCTGTCGT	19	60.03	52.63	CGATTCCATCGTGTCTCTCTC	21	59.82	52.38	123	GA(7)	2
764	DGR-800	probable xyloglucan endotransglucosylase hydrolase protein 28-like	GACACATATTCCAAACCCCTTC	22	59.58	45.45	CTCCCAATCCCATCTTTCTTC	21	59.89	47.62	145	CT(14)	2
765	DGR-801	---NA---	CGGAGGGAGAGAAGAGAAAGA	21	60.07	52.38	CCTGCATACAACAGCCACAC	20	60.18	55	183	AG(8)	2
766	DGR-802	remorin 1	CAACCATAATATCTCAACGAACC	23	57.59	39.13	TCAGTTGTAGCAGCAGGAGAA	21	58.81	47.62	168	TC(8)	2
767	DGR-803	bzip transcription factor bzip68	ACTGCACAGAACAGAAACAACA	22	58.48	40.91	TAGAAGGGGAGGACGAAAAGA	21	60.19	47.62	149	TC(6)	2
768	DGR-804	---NA---	GGGTTTGGAAGAGATTTTGGA	21	60.28	42.86	GGCTCGAATTTTATTGCTTTG	21	58.88	38.1	198	TG(6)	2
769	DGR-805	protein	TGGTGCCCATCTCTCTCTTC	20	60.35	55	TTCACCTTTTCTTACGCCAAC	21	59.26	42.86	165	CT(6)	2
770	DGR-806	---NA---	GCCCATCTCTCTCTTCGAGTT	21	59.97	52.38	TGCTTGTGATGCTCTCCTTCT	21	60.15	47.62	169	CT(6)	2
771	DGR-807	f-box protein at2g02240-like	CTATCCATCCTCTCCCAATCC	21	59.74	52.38	TCTGATTTCACAGGCAAAAA	20	56.91	35	214	CT(10)	2
772	DGR-808	---NA---	AACGGGCAAGGCTATACAATC	21	60.35	47.62	GCCTGTTGTTGCTCCCTAAA	20	60.25	50	153	TC(7)	2
773	DGR-809	---NA---	ATACGACCACAAAGGCACACA	21	61.4	47.62	TACTCCCATGAAGATGCCAAA	21	60.45	42.86	251	AC(8)	2
774	DGR-810	nadp-dependent malic chloroplastic-like	GAAGGACGGACACACTGAAAA	21	60.14	47.62	AGATCATGGTGGCGAAAGAA	20	60.6	45	142	CT(8)	2
775	DGR-811	saccharopine dehydrogenase family protein expressed	TGCTGAATAGCAGAGCAGA	19	55.81	47.37	GTTCTTGGCGGAACAGGTAG	20	59.73	55	156	AG(14)	2
776	DGR-812	---NA---	AAGGTCTGTCTCCCTCAAATC	21	57.29	47.62	CGTTCCAAACATGAGCATAAA	21	58.69	38.1	159	TC(10)	2
777	DGR-813	unknown	TCAGTGCCTCTCTTCACTCTC	21	57.3	52.38	GCTGTCTCTCCCATCTCAATCT	22	59.85	50	171	CT(6)	2
778	DGR-814	---NA---	TTCCTTTACACACACGCACAC	21	59.67	47.62	ATGGCAACCAAACAAAACAAA	21	60.25	33.33	112	TC(18)	2
779	DGR-815	PREDICTED: transaldolase-like	CCGATGCTTCATCTATCCAAA	21	60.05	42.86	CGATCTCGCTAAAGGCTGAAA	21	61.83	47.62	160	TA(6)	2
780	DGR-816	---NA---	CCATTCTCCACAAAACCAGAG	21	59.58	47.62	GATGGAACGATGAGGAATGAA	21	59.89	42.86	141	CT(10)	2
781	DGR-817	phosphoglucosamine mutase family protein	GGGGGTTCTTCTTTCTTCCAC	21	61.18	52.38	CTCTCCCTCAACACCATCAAC	21	59.56	52.38	198	TC(6)	2
782	DGR-818	---NA---	GGAAACCAAACAAGCCACAA	20	60.9	45	TCACTCAACTCACTCGGAAAA	21	58.48	42.86	153	TC(6)	2
783	DGR-819	---NA---	CGTGAGTCTGGCGTGGTT	18	60.91	61.11	ATCATCACAGATCCATATACTT	22	50.33	31.82	227	CT(12)	2
784	DGR-820	---NA---	TCTCTCGCAAACTCAAAAACC	21	59.48	42.86	ACAGCCGCAGAAGAAAGAGA	20	60.28	50	177	TC(8)	2
785	DGR-821	---NA---	GTACACACACACACACACAC	20	50.49	50	AAGCCCCAAAAGAAAAGGAA	20	60.05	40	190	AT(17)	2
786	DGR-822	epidermal patterning factor-like protein 2-like	GGAGTGGCAATAATAGAAGAAGG	23	58.37	43.48	CCATGAAGATGGTGATGAAGG	21	60.32	47.62	186	AT(8)	2
787	DGR-823	epidermal patterning factor-like protein 2-like	TGGGAGTGGCAATAATAGAAGA	22	58.72	40.91	GATGCTGATGAAGGTGGTTTG	21	60.51	47.62	179	AT(7)	2
788	DGR-824	unknown	GTTCTTTGCTTGGTGCTTCC	20	59.86	50	GGTTCTTCTCACGAGCCATCT	21	60.78	52.38	155	AAT(5)	3
789	DGR-825	photosystem i reaction center subunit chloroplastic-like	ACGTTCGGTACATTCCACACA	21	61.26	47.62	CGCCAAGGATGTCTAACTCAA	21	60.26	47.62	174	CAC(5)	3
790	DGR-826	linalool synthase	GCAGCTAAGCATTGGAGAAGA	21	59.74	47.62	AGGCAAGTTGTGATGAAGTGG	21	60.16	47.62	154	CAT(5)	3
791	DGR-827	probable aquaporin pip-type 7a-like	TCATCATCATTATCCGTTTATCC	23	57.84	34.78	ACGGAGACACATGCACCAC	19	60.62	57.89	152	TAT(5)	3
792	DGR-828	aquaporin pip2-7	GTTTTGGACCCGCTGTTATCT	21	60.37	47.62	TGCTGCTGCTCTAAGAATGTG	21	59.38	47.62	128	AGC(5)	3
793	DGR-829	glyceraldehyde-3-phosphate dehydrogenase	GGCACAAAGCTGAAAAATGAA	21	60.24	38.1	GAGTGGGGTTACTCACAAAGG	21	58.56	52.38	182	ATT(5)	3
794	DGR-830	---NA---	GGTACATTAGCCGACCAGATAGA	23	59.54	47.83	CTCCAAGATGAGCATAAGGTG	21	57.44	47.62	292	AAT(6)	3
795	DGR-831	---NA---	CCAATTTCTCACTCACCGTTT	21	59.09	42.86	CATCATTGACGCCTTCTCTTC	21	59.83	47.62	165	GAT(5)	3
796	DGR-832	elongation factor 1-gamma-like	GCAAAGAAAGAGCCAGAGAAA	21	58.85	42.86	AAAATTGGTTTTGGTGTTGGA	21	59.21	33.33	153	GAG(5)	3
797	DGR-833	---NA---	CTGGCATAGCAGCAAATGAA	20	59.98	45	ATGGTGGTGAGTTATGGGAAG	21	58.78	47.62	167	GGT(8)	3
798	DGR-834	omega 6 fatty acid desaturase	TTGATGGCACCCCATTTTAC	20	60.56	45	GATCACAAGTCACTCCAAAC	20	52.79	45	290	TAC(7)	3
799	DGR-835	actin 1	GAGGTCATCGTCATCCTCTTCT	22	59.71	50	CTGCCTTCACCATTCCTGTT	20	60.11	50	142	CTT(6)	3
800	DGR-836	seed maturation protein lea 4	TGATCCTGGGTATGGGTATTG	21	59.51	47.62	TCTCTCCCTACCTTTTACCTTTT	23	56.84	39.13	130	ATA(5)	3
801	DGR-837	bifunctional inhibitor lipid-transfer protein seed storage 2s albumin superfamily protein	TCCTCCTGGTTACACTTGCTC	21	59.34	52.38	AGCAACAACAACAACCATTCC	21	59.89	42.86	157	ATG(5)	3
802	DGR-838	40s ribosomal protein s14-like	TCTTCCTTGGGCTCTCTAACC	21	59.83	52.38	AGGGTTTCCCTTCCAGACA	19	59.49	52.63	171	GCT(5)	3
803	DGR-839	40s ribosomal protein s14-like	CTCAAGCCTCGACTCCAAAAC	21	61.3	52.38	CTCTAACAGCAGGGCCAAGA	20	60.53	55	128	AGC(6)	3
804	DGR-840	hyoscyamine 6-dioxygenase-like	ATCAGGTCTCGATTCTTGTGG	21	59.15	47.62	GAGTAGTAATAGTGTGAGAATGG	23	50.2	39.13	148	TAT(5)	3
805	DGR-841	40s ribosomal protein	GGGGGTGTTGAGAAGAAGAAA	21	60.46	47.62	TTGTTGGTGTGGAAGTCAAGAG	22	60.19	45.45	151	AAG(5)	3
806	DGR-842	atp synthase gamma chloroplastic-like	GTTGCTGGTGCCAATGCT	18	60.85	55.56	GAGCGACAACACCCTTTTATG	21	59.62	47.62	110	CAT(5)	3
807	DGR-843	40s ribosomal protein s11	GAGAGGGGGAATTAGGGTTTT	21	59.67	47.62	CCTGATTTCTTCGAGCAGAGG	21	61.39	52.38	166	GCT(5)	3
808	DGR-844	carbonic anhydrase	AACGGTTGGTGTCTCTCTTCC	21	60.54	52.38	CCTCGTACTCCTTTCCCATCT	21	59.58	52.38	214	TCC(5)	3
809	DGR-845	atp synthase subunit mitochondrial-like	GATCTCAATCCAACCCTTCCA	21	61.21	47.62	CGGTGATCTTACCTCCACCAC	21	61.71	57.14	189	GCC(5)	3
810	DGR-846	chaperone protein dnaj	TTCACTCCACGAAACCAAAAC	21	60	42.86	ACGAAACCAAACCAACAACAC	21	59.79	42.86	183	TAT(5)	3
811	DGR-847	f-box kelch-repeat protein	CGCCATCTTCCTTTAGTTTCC	21	60.08	47.62	GATAGGTGGTGGTTTTGTCGT	21	58.83	47.62	152	TGA(5)	3
812	DGR-848	f-box kelch-repeat protein at3g23880-like	CTGTATTGTGGAGTTTCCTCGT	22	58.25	45.45	CAGAAGGATAGGCGGTGGT	19	60.08	57.89	137	TGA(5)	3
813	DGR-849	glucose-6-phosphate dehydrogenase	CAATCGAGGTTTAGGCTTTTG	21	58.89	42.86	GGGAAAGCTCAGAGGAGAGAG	21	59.71	57.14	166	AAG(6)	3
814	DGR-850	glucose-6-phosphate dehydrogenase	ACAACCAACTTCCCAAACCTC	21	60.25	47.62	ATTCGTTCGTTCCCATCCTCT	21	62.09	47.62	174	CAA(6)	3
815	DGR-851	glucose-6-phosphate dehydrogenase	AAGCGGGCTATGCTGAAAC	19	60.37	52.63	AGAACCCTAGCCAAACACACC	21	60.41	52.38	164	ATT(5)	3
816	DGR-852	cytochrome c1- heme mitochondrial-like	TCTCTTCTCTCGTCTCCGTCTC	22	60.27	54.55	TGAATTACACCTCCAGCCATC	21	59.95	47.62	150	TTC(6)	3
817	DGR-853	protein disulfide-isomerase lqy1-like	ATGATGGCTTGAAGAATTTGG	21	59.03	38.1	TATTGAAGCTGCTGAGGGAGA	21	60.1	47.62	158	GAA(7)	3
818	DGR-854	somatic embryogenesis receptor kinase 1-like	GATCTCAATCTGGGTTGGTTG	21	59.4	47.62	TGTTACAAATGCCAATGCTCT	21	58.31	38.1	170	TAT(6)	3
819	DGR-855	photosystem i reaction center subunit iv chloroplastic-like	GGCAACGTAATCTCTTCGTCTT	22	59.79	45.45	AGCTGGTGGTGTTGCAGTT	19	59.33	52.63	168	CAA(5)	3
820	DGR-856	14 kda proline-rich protein	GCTGTCTCTCCTTTCAACACC	21	58.93	52.38	TCTTTGGGGCATTTCTCTTTT	21	60.06	38.1	117	CAC(5)	3
821	DGR-857	60s ribosomal protein l13a-4-like	TTAGGGTTTCTTCTCTCGCATC	22	59.86	45.45	CACCTAACCACCACAACCTTC	21	59.36	52.38	196	AGA(5)	3
822	DGR-858	myb transcription factor	AGCTGCCATTCCTCACTCTCT	21	60.55	52.38	TGGAGAACCCTTCTTCTTCCT	21	59.31	47.62	157	AAC(5)	3
823	DGR-859	transcription factor myb59-like	AGCTGCCATTCCTCACTCTCT	21	60.55	52.38	TGGAGAACCCTTCTTCTTCCT	21	59.31	47.62	157	AAC(5)	3
824	DGR-860	enzyme of the cupin superfamily	GGGGGACTAAGAAGCAAGAAA	21	59.71	47.62	AAATGAACCCAGTTAGCACCA	21	59.48	42.86	166	CAT(7)	3
825	DGR-861	nadh-ubiquinone oxidoreductase 21 kda subunit	GTGCGTGCGTGCGTCTGGT	19	69.39	68.42	AAGTTGCCTACGACTTTGGTG	21	59.3	47.62	157	GAA(5)	3
826	DGR-862	stem-specific protein tsjt1-like	CAATCTAACTGGATGGGAATGG	22	60.55	45.45	GATCTGGGTTTAGGGAGGAAA	21	59.41	47.62	141	TTA(5)	3
827	DGR-863	gonadotropin beta chain	GGTGTGTGTAGAAGCGAGGAA	21	60.31	52.38	AACACTCCGAGAAGCAGAACA	21	60.04	47.62	138	AAT(8)	3
828	DGR-864	high mobility group protein b1	GATGACGACGAGGAGGAAGAG	21	61.31	57.14	GGTCCAGCATAAACAACCAAA	21	59.85	42.86	154	GAC(5)	3
829	DGR-865	elongation factor 1-delta-like	GCTGCCTTCTTATCCTCCTCT	21	59.09	52.38	TCGATGTTGTCTCTTCCCATC	21	60.07	47.62	175	ATC(5)	3
830	DGR-866	burp domain-containing protein	GATCCTCTTGCTCCATTTCCT	21	59.67	47.62	GGCATCCTTTGACCTACCTTC	21	59.95	52.38	195	ATC(6)	3
831	DGR-867	burp domain-containing protein	TTGGCATCCTTTGACCTACTTT	22	60	40.91	ATTGGAAGGGAATTGGGTATG	21	59.9	42.86	148	ATG(5)	3
832	DGR-868	pollen-specific protein c13-like	AGATAACAATCCATCTCTATCAA	23	52.43	30.43	CGAGATCCTCAAGCAATACCA	21	60.22	47.62	188	CAT(5)	3
833	DGR-869	della protein	AGCTTGAGCAGCTTGAGGAA	20	60.42	50	GAAGTTGTGATGGTGGAGGAA	21	59.96	47.62	235	CTC(5)	3
834	DGR-870	probable 60s ribosomal protein l14-like	TCATTTCTCCATTCGGTTTTG	21	59.92	38.1	ACTAGCCTCCCATGCTCTTTG	21	60.77	52.38	141	CAG(5)	3
835	DGR-871	mitochondrial 2-oxoglutarate malate carrier	TTTCTCAGCCGCTAAAACCTC	21	60.85	47.62	CTTGGCCTTCTTGTCGTCTC	20	59.99	55	132	CTT(5)	3
836	DGR-872	probable 6-phosphogluconolactonase chloroplastic-like	ATCAACGACGGGTAACAACAA	21	60.28	42.86	CGAGAATCTGAGGGAAGAAGG	21	60.33	52.38	160	CTT(9)	3
837	DGR-873	bax inhibitor 1	CTCTGGCGATCTCGATTATGT	21	59.31	47.62	CCACATATACGCTCCTGGTTG	21	60.39	52.38	159	AGA(5)	3
838	DGR-874	glucose-1-phosphate adenylyltransferase large subunit 1-like	GAAAGGATCAAAGGGGGTGT	20	60.17	50	TTTTTGGATCAGCTTTTCTTCTC	23	59.05	34.78	175	AGA(5)	3
839	DGR-875	lipid transfer protein precursor	CACAAGCATCACAAATGCAAA	21	60.69	38.1	GCTTTCAACACTCCAAAACACA	22	60.19	40.91	123	AAG(7)	3
840	DGR-876	eukaryotic translation initiation factor 2 subunit beta-like	CTGGACAAGTTGGCTGAGAAG	21	60.04	52.38	GATAACGAGGCTGCAAGGAA	20	60.35	50	199	AAG(5)	3
841	DGR-877	histone 2	GCATTCGCCTTCTCTCTCTTT	21	60.11	47.62	TTCTTCTTGTCCTTGTCTTTGCT	23	59.57	39.13	150	CCG(5)	3
842	DGR-878	omega-amidase nit2-like	ATTGACGATGGAGAAAGCAAG	21	59.33	42.86	TGCAGCAACGTAGTGAGAGTG	21	60.25	52.38	134	AAT(6)	3
843	DGR-879	histone h3	CAATTCAACAAACAACGGAAC	21	58.04	38.1	TTTGGGGGTGATGTTTAGGA	20	60.16	45	138	ATA(6)	3
844	DGR-880	unknown	CTCGTTGCCGGTGAACATAC	20	61.49	55	GGAACCCTAACTCCTCCTCCT	21	59.95	57.14	150	GAT(5)	3
845	DGR-881	60s ribosomal protein l27a-3-like	CGCTCCATTATCACACACAGA	21	59.73	47.62	CTTCCGGTGCTTTCCAATAC	20	59.57	50	135	AGC(6)	3
846	DGR-882	root-knot resistance protein	TTAATCCTAATCTCCCTAAATC	22	51.45	31.82	CCCGAAGAAAAAGAAGGAAAA	21	59.7	38.1	166	ACC(5)	3
847	DGR-883	nuclear matrix constituent protein 1-like	CCGGGAACTTAGGGTTTTCTT	21	60.67	47.62	AGAATCCGAAACCTCACACAC	21	59.05	47.62	145	TTC(5)	3
848	DGR-884	inactive rhomboid protein 1-like	AGAGTGGTGGAACCAAGAACA	21	59.61	47.62	TACATGGCAACGATGAAAACA	21	59.98	38.1	157	TTC(5)	3
849	DGR-885	hop-interacting protein thi002	GCTTAACGGATTGAAGAACGA	21	59.35	42.86	CTCGTCGGCACCTACAACAC	20	61.71	60	148	CAG(5)	3
850	DGR-886	ocs element-binding	TGGAGAACAAAAGAAAAACAACA	23	58.82	30.43	GAAGAAGAAGGAAGCAGCTCAA	22	60.26	45.45	135	TCT(6)	3
851	DGR-887	ribulose bisphosphate carboxylase small chloroplastic-like	TGAAAGTGGAGGCAGTGAGTT	21	59.9	47.62	GTTTCTTGGGGTGGCTATGTT	21	60.24	47.62	134	TAG(5)	3
852	DGR-888	uncharacterized loc100383388	CCTCACCGTAACCTCCTCTCT	21	59.75	57.14	TCCTCTTCCTCTTCCTCGTCT	21	59.57	52.38	132	TCT(5)	3
853	DGR-889	histone deacetylase hdt1-like	GAGAGTGATGAGGAGGGTGAA	21	59.24	52.38	CATCGGTCTTTTCAGGGGTAG	21	60.85	52.38	157	TGA(6)	3
854	DGR-890	probable adenylate kinase chloroplastic-like	CCATCAGCTTCACTAATTCCA	21	57.84	42.86	GAAGAGTGAGGGCACAAGAAG	21	59.08	52.38	129	TCT(6)	3
855	DGR-891	f-box protein skp2a-like	ATGTGTGGAGTGAAGGGAATG	21	59.84	47.62	ATTGGCACAGAGCAAAGTGAA	21	60.82	42.86	164	TCC(5)	3
856	DGR-892	serine threonine-protein kinase ctr1-like	GGAACCGCAACAACTACATACC	22	60.65	50	TTAAGGAGGGAAGGACGTGAA	21	60.96	47.62	122	ATC(5)	3
857	DGR-893	stromal cell-derived factor 2-like	CGTGTCTCGCAGAAAACCA	19	61.01	52.63	AGCCATGAGGAACAGCAAAG	20	60.4	50	151	CTT(6)	3
858	DGR-894	50s ribosomal protein chloroplastic-like	GCCTCCCAATTTTTCTTTTTC	21	59.09	38.1	GAGGTGGCAAGTTTGTGTCTT	21	59.25	47.62	149	CTT(7)	3
859	DGR-895	micronuclear linker histone	TGATGGCTTACAATAAAGGGTTG	23	60.24	39.13	AAGGAGCATGACACCAAGAAG	21	59.34	47.62	140	GGA(5)	3
860	DGR-896	bel1-like homeodomain protein 1-like	GGTCCCCGTCTTCTGCTT	18	60.2	61.11	CGACACCAACCTTAGCCTTCT	21	60.67	52.38	198	TAA(5)	3
861	DGR-897	alanine--glyoxylate aminotransferase 2 homolog mitochondrial-like	GAAGCTGAGATCCCCATTTTAC	22	59.09	45.45	GCTATTGCGACGGTTTTCTT	20	59.37	45	147	TCT(8)	3
862	DGR-898	hydroquinone glucosyltransferase-like	GTGCTTAAAGTGGCAGTGAGG	21	59.93	52.38	TGCCTTCATAGAGGAACCATTT	22	59.97	40.91	186	TGC(5)	3
863	DGR-899	nucleic acid binding	GAATATGCAACCAAATACCAA	21	55.21	33.33	TTGAAATCAGAAGCACCGAAC	21	60.24	42.86	159	TTC(9)	3
864	DGR-900	wd repeat-containing protein 43-like	TCGAGTTGCTTGGACATTCTT	21	59.87	42.86	AGTTTCCATTGCATCCCTTTC	21	60.31	42.86	141	GAA(5)	3
865	DGR-901	pterin-4-alpha-carbinolamine dehydratase-like	GTTTCCTTCACAACCCCTCAC	21	60.77	52.38	CTCACCAAAACCACTCTCCAA	21	60.13	47.62	167	TCT(5)	3
866	DGR-902	mitochondrial inner membrane protease subunit 1-like	TGTGTTTTGGGGTTTAAGGTG	21	59.75	42.86	GACGGAGTATTCGAGCTTGTG	21	59.89	52.38	135	GAA(5)	3
867	DGR-903	shaggy-related protein kinase kappa-like	GGGGGAAGAGAGAAAAGGAAA	21	60.88	47.62	GGCTATCGGAAAAAGGAAGAA	21	59.69	42.86	137	AGA(5)	3
868	DGR-904	6-phosphofructokinase 3-like	TGTGCTGCTGAAATACCTGTG	21	59.92	47.62	TCCTCAAGAACAAAGTCAGAAA	22	56.74	36.36	159	CAT(7)	3
869	DGR-905	proteasome subunit beta type-1-like	GACTGAAACATTCACAAAAA	20	51.09	30	AGTAATCAGCTCCGGCAATC	20	59.3	50	162	TTC(5)	3
870	DGR-906	fasciclin-like arabinogalactan protein 13-like	GTACTGCCACCCCAACAAG	19	59	57.89	GCATTAAATACACCAAAGAA	20	50.61	30	292	TTC(6)	3
871	DGR-907	PREDICTED: uncharacterized protein LOC100527173	GTACGCGGGAGAGCTAAACA	20	60.41	55	TGATCTGGTTTGATGAATGGA	21	58.91	38.1	169	AAG(8)	3
872	DGR-908	single-stranded dna-binding protein why3	ATAGCCGCGAAAGAAGAAGAG	21	60.12	47.62	TTCTGAAGGCAGAGAGGATTG	21	59.56	47.62	130	TTC(8)	3
873	DGR-909	single-stranded dna-binding protein why3	GTTACTCCAAAGCCCTTCTCC	21	59.23	52.38	AGTGCAGCCTTCCCTTTGT	19	59.86	52.63	158	CTT(6)	3
874	DGR-910	single-stranded dna-binding protein chloroplastic-like	AAATAGCCGCGAAAGAAGAAG	21	60	42.86	TTCTGAAGGCAGAGAGGATTG	21	59.56	47.62	132	TTC(8)	3
875	DGR-911	single-stranded dna-binding protein chloroplastic-like	GTTACTCCAAAGCCCTTCTCC	21	59.23	52.38	AGTGCAGCCTTCCCTTTGT	19	59.86	52.63	158	CTT(6)	3
876	DGR-912	uncharacterized sugar kinase slr0537-like	AACAATCAAAAGGGGGCAAC	20	61.08	45	GTTGGAATTTGGGGAAGAAAA	21	60.15	38.1	177	CTT(9)	3
877	DGR-913	carbohydrate kinase-like protein	AACAATCAAAAGGGGGCAAC	20	61.08	45	GTTGGAATTTGGGGAAGAAAA	21	60.15	38.1	189	TTC(12)	3
878	DGR-914	protein aspartic protease in guard cell 1-like	AGAAGAAAGCAAAGGCCAAAG	21	60.01	42.86	ATAGAGGGTGGGTTGAGATGG	21	60.2	52.38	128	TCT(5)	3
879	DGR-915	ganglioside-induced differentiation-associated protein	ACGCCAGACCCTTCTTATCC	20	60.46	55	GATGGGATGTCCGTTCTTGT	20	59.79	50	161	GAA(5)	3
880	DGR-916	pyruvate dehydrogenase (acetyl-transferring) mitochondrial-like	ATTTGGGGGTGACAGTTTTCT	21	59.72	42.86	ATGTCTCCGTCGCCTTCTT	19	59.82	52.63	150	GGT(6)	3
881	DGR-917	probable histone -like	AAACCAAGGCGGAAAAGAAG	20	60.58	45	GGCCTTACTAGAGATTCCGATG	22	59.25	50	149	AAG(6)	3
882	DGR-918	gb: -like protein	AGAGGAAGGGGAAGGATTAGG	21	59.91	52.38	TTGTTGACGGAAGAGGAAGAA	21	59.84	42.86	155	ACC(5)	3
883	DGR-919	cyclin dependent kinase inhibitor	TGAATATGATCCCGTCTCAACA	22	60.33	40.91	AAGCAAGACGAACATAGAGAAAA	23	57.42	34.78	163	TCT(5)	3
884	DGR-920	wiskott-aldrich syndrome protein family member 2	TTGAGACAAGGCGATAAGGAA	21	59.83	42.86	TTGACAATCAAAGGTGACAAA	21	56.67	33.33	140	TTC(6)	3
885	DGR-921	vacuolar na+ h+ antiporter	TCGGAGACGTAGATTTGGATTT	22	59.97	40.91	CCATTTTTGACACAACACTCAC	22	58.04	40.91	166	TTC(6)	3
886	DGR-922	hypothetical protein MTR_7g090560	CACCACAACCAACAACAACAA	21	60.35	42.86	GATCCAATCCATCCAAGAAAG	21	58.44	42.86	165	AAC(7)	3
887	DGR-923	hypothetical protein MTR_7g090570	TGGTCAATGCTACCCCTTCTAC	22	60.37	50	ATCCAAGAAAGTGGGGTGTTC	21	60.22	47.62	127	AAC(8)	3
888	DGR-924	cox19-like chch family protein	TTGGCACTGGAAGTGGTGT	19	60.15	52.63	GAATGCCTTTGAGTGAATGTTG	22	59.61	40.91	155	TGC(7)	3
889	DGR-925	harpin binding protein 1	TCTCAACTTGTCCCCTCACAC	21	60.14	52.38	GGAAGAGTTTGGCCTCAGAAA	21	60.73	47.62	100	TCC(8)	3
890	DGR-926	plastid protein	CGATCATCTGCTGCTTGGT	19	59.96	52.63	GGCTTACTCTCCCCTGAACTCT	22	60.26	54.55	158	ACG(5)	3
891	DGR-927	uncharacterized loc101210852	AGGGAAAACGAAGGAAAAAG	20	57.47	40	ATAACCGTACAACCACCACCA	21	60.02	47.62	186	GAA(6)	3
892	DGR-928	protein chloroplast import apparatus 2-like	TAATCCGTGGAGTTGTTTTGG	21	59.85	42.86	ACCTCAACGCTCGGTTTCT	19	59.86	52.63	231	GAA(5)	3
893	DGR-929	---NA---	TAGTGTCCACATACACAAAAA	21	51.63	33.33	GGGATTTCACCATTCATCACA	21	60.58	42.86	103	CAC(5)	3
894	DGR-930	50s ribosomal protein chloroplastic-like	CCTGCTGCTGTGGATTACTTG	21	60.83	52.38	ACGGCAAAGACCTCTCAGTTT	21	60.3	47.62	176	GAA(6)	3
895	DGR-931	fact complex subunit ssrp1-like	GAACTTAGGAGATGCCCAACC	21	59.95	52.38	TCATCCTTGTCAGCAACAAAA	21	59.31	38.1	156	ATG(5)	3
896	DGR-932	histone deacetylase hdt1-like	CCCCAGCAAAGAAAGTCAA	19	58.83	47.37	ATCTTCATCACTCCCGTCCTC	21	60.47	52.38	158	GAC(5)	3
897	DGR-933	lignin partial	TTTCAGATGGATTTTTGTTTGG	22	58.96	31.82	GGTAATTTGCCAGCTCTACGTTT	23	60.85	43.48	209	GTG(5)	3
898	DGR-934	structural constituent of ribosome	CGAGTTTCAAGTCCAAATGCT	21	59.37	42.86	GGCCTAGACTCAACGAAAGGT	21	59.77	52.38	152	TCT(5)	3
899	DGR-935	adenylyl cyclase-associated protein	TGTATGGAGTGCAACAGGAAA	21	59.18	42.86	GAAAACAGCAGACATCCCATC	21	59.55	47.62	145	CTC(6)	3
900	DGR-936	cysteine synthase	TGAGTGTGAGTTGGAGTTGGA	21	59.29	47.62	AAGCCATTGATGATGATGAGG	21	59.91	42.86	154	ATC(7)	3
901	DGR-937	cysteine synthase	ACCCTTCTTCTCCACATCCAC	21	60.36	52.38	TAAACCATTGGGGTTTTTCCT	21	59.57	38.1	156	TCT(8)	3
902	DGR-938	mitochondrial uncoupling protein 5-like	AATCCCAATTTACTCTCTAATCC	23	54.85	34.78	ACGATTGAAGCTATGCCTCCT	21	60.24	47.62	130	ACA(5)	3
903	DGR-939	PREDICTED: uncharacterized protein LOC101491926	CCCAACAAAATCAACACCAAC	21	60.12	42.86	TTGATGACCTTCTCCTGAACC	21	59.13	47.62	162	TCA(9)	3
904	DGR-940	polyketide cyclase dehydrase and lipid transport superfamily protein	GGCAAGGGAGAGAAGAAAAAG	21	59.47	47.62	TAGAAAGGGGTGCAAGACAAA	21	59.73	42.86	176	ATG(5)	3
905	DGR-941	serine threonine-protein kinase ht1-like	ACAAAGAAAAGCAGCAGCAAG	21	59.82	42.86	AGTTCCACGAGCAATGACAGA	21	60.85	47.62	152	GCT(8)	3
906	DGR-942	serine threonine-protein kinase ht1-like	TGCAAGAAAGGGAAGCTATACAA	23	60.26	39.13	ATGCAATGAGGAGAGCACAAA	21	60.79	42.86	157	AGA(6)	3
907	DGR-943	asparagine synthetase	GTCAAACAACATGGACCCTTC	21	59.3	47.62	CACCATCAGCATCACACTCTC	21	59.28	52.38	229	CCA(6)	3
908	DGR-944	axial regulator yabby 1-like	TCTTTCAAGTAAATGCAAAAGTG	23	56.46	30.43	GGCATGAAACAATTCCAAAAG	21	59.44	38.1	221	ATG(6)	3
909	DGR-945	protein frigida-like	GGGACAGTGAGAGTGCTGAAA	21	60.44	52.38	GCTGATTGATCTGTGAAGGAAG	22	58.94	45.45	159	CTT(8)	3
910	DGR-946	transcription factor bhlh71-like	GAGATTCTGAAAACCAAAAAGCA	23	59.77	34.78	AGTATGCTTCCCACCACAACA	21	60.43	47.62	164	ATT(6)	3
911	DGR-947	transcription factor bhlh96-like	ATCAAGGAATGGCAGCACAAC	21	62.35	47.62	GCCCCAAGGAATGAGAAAA	19	60	47.37	108	TGA(6)	3
912	DGR-948	transcription factor bhlh96-like	ACAAATATGCTTCCCACCACA	21	60.24	42.86	AAAGTTGCTTGGGGCTTTTC	20	60.59	45	138	AAT(6)	3
913	DGR-949	aux iaa protein	GGATTGACATCAGACACCAAAA	22	59.84	40.91	TTGATCCAAAGAAGCTCCAAA	21	59.81	38.1	213	TTC(8)	3
914	DGR-950	tetraspanin family protein	TCAATTCAGGAGAACAAAAGAAA	23	58.04	30.43	GAATCGAAACCCCAATGAAAG	21	60.66	42.86	154	AAT(6)	3
915	DGR-951	peptidyl-prolyl cis-trans isomerase cwc27 homolog	CAGCCAGGTCAAATGCTTC	19	59.38	52.63	GCTTCAGACCCTATTCCCTTC	21	59.18	52.38	106	TGA(8)	3
916	DGR-952	post-illumination chlorophyll fluorescence increase protein	GCAACCTTGTGTTTCTCCTACC	22	60.04	50	TTCCTGATTCGGAGTTGTTTC	21	59.16	42.86	163	TGC(5)	3
917	DGR-953	post-illumination chlorophyll fluorescence increase isoform 4	CCAAGATGTTATTACCCCATGAA	23	59.96	39.13	ATATACAGGTGCCCTCCCAAG	21	60.21	52.38	156	TGC(5)	3
918	DGR-954	PREDICTED: uncharacterized protein LOC101488766	TACCTTGACAGGGAAACCTAC	21	55.83	47.62	TTCTAATTGATGAGGGCGAAC	21	59.17	42.86	134	TTC(11)	3
919	DGR-955	uncharacterized aarf domain-containing protein kinase chloroplastic-like	TTCACTCTCAGCTTTCAGCTCTT	23	59.96	43.48	AACCCTTTGACTTGGAATTGG	21	60.21	42.86	178	CCA(7)	3
920	DGR-956	---NA---	CCAACACCATTTACCCTAACAC	22	58.29	45.45	GGCGGCGAGAAGAAGTAGA	19	60.63	57.89	172	CAC(5)	3
921	DGR-957	rna-binding protein	TTCAAGCTCCAATTCCTCATC	21	59.26	42.86	GTGGAAGAGTGCGTGTGTGT	20	59.79	55	177	TCA(7)	3
922	DGR-958	probable protein phosphatase 2c 60-like	TGGTTCTCTATTCTCTGGGTCAA	23	60.12	43.48	CAACCCAACTGAGAAATCCAA	21	59.96	42.86	174	CAT(9)	3
923	DGR-959	---NA---	GGTGGTTATGGTGGTGGTG	19	59.51	57.89	CAAACTACTAATCTCTAAACGAA	23	50.58	30.43	275	GGA(5)	3
924	DGR-960	soluble diacylglycerol acyltransferase	ACGTGCCCTTCCTTTTCC	18	60.05	55.56	GGTTCCCTTCTCCTTCTCCTT	21	60.06	52.38	177	GTG(5)	3
925	DGR-961	diacylglycerol acyltransferase	ACGTGCCCTTCCTTTTCC	18	60.05	55.56	GGTTCCATTCTCCTCCTTCTT	21	58.65	47.62	177	GTG(5)	3
926	DGR-962	cytochrome b-c1 complex subunit 9-like	ACTCCAACACTCCAACACCAA	21	60.45	47.62	GATGGAAAGGAAAAAGCGAAG	21	60.19	42.86	148	TAT(8)	3
927	DGR-963	---NA---	GCTGAAGCTGAACCTCACAAC	21	60.05	52.38	CGATCATAGCATTCAAGGAAAA	22	59.21	36.36	204	ATT(6)	3
928	DGR-964	---NA---	GTGGATACGGTGGACGTTG	19	59.82	57.89	TCTCATCTCACGAGCTTCATTT	22	59.08	40.91	177	ATT(5)	3
929	DGR-965	ammonium transporter	TTTTGTGTGGTGAGTGTGTGT	21	57.45	42.86	TGAAGTTGGTTTTGGTGGAAG	21	59.99	42.86	176	GAA(5)	3
930	DGR-966	40s ribosomal protein s5-like	TCGTTCCACTTCTTCCTTCTCT	22	59.5	45.45	CTTAACGTCGAGCTGTGTGG	20	59.51	55	158	GCT(9)	3
931	DGR-967	rdx type	AACCCAAATTCTCCTTGTTGG	21	60.21	42.86	TGGTGGTTTGAGGGTTATTAGG	22	60.1	45.45	152	CAC(6)	3
932	DGR-968	unknown	AGGCTGAGGAAGAAGGGTAGA	21	59.47	52.38	CACATAACAACAAATGCCAGAA	22	58.61	36.36	189	GAA(6)	3
933	DGR-969	tobamovirus multiplication 1	AGCAAAGAGGAGGGGTAAGTG	21	59.76	52.38	TGCCAGTCAGAGTTGTTGTTG	21	59.93	47.62	170	GAA(7)	3
934	DGR-970	nucleosome assembly protein 1-like 1-like	TTCTCCGTTCCCCTTCTACTC	21	59.7	52.38	ACAAGGTCGGCTCTGTTCTCT	21	60.44	52.38	169	CTT(7)	3
935	DGR-971	PREDICTED: uncharacterized protein LOC101489452	TTCGATACAGAGGAGGAAGAAGA	23	59.49	43.48	GCCACCAGAGAATACAGCAAG	21	59.89	52.38	176	AGG(7)	3
936	DGR-972	protein	GCCAAGAAGTCCCTTAGAGAAAA	23	60.24	43.48	GCACCCAATTTCCAAAACC	19	60.16	47.37	172	AAT(5)	3
937	DGR-973	af428345_1 at3g54190 f24b22_150	GCACACCAGAGATTCAGCAC	20	59.43	55	TAGCAGCAACGATCTCAACAA	21	59.62	42.86	154	TTC(6)	3
938	DGR-974	methyltransferase-like protein 21d-like	CTGGGAGATGTGCGATGAG	19	60.37	57.89	ACACAAACGCGAGCATGAA	19	61.44	47.37	160	GAA(5)	3
939	DGR-975	protein	CTGCAACCGGATAGTGGTG	19	60.12	57.89	CATGTTTGGATTTGGAAGGTG	21	60.21	42.86	169	GAG(5)	3
940	DGR-976	protein pleiotropic regulatory locus 1-like	GAGGAACAAGGCGAGGATAG	20	58.89	55	TGGGAGAGAAGAGATCGAGTG	21	59.54	52.38	162	AAG(5)	3
941	DGR-977	dnaj protein homolog 2-like	AAGCAGCAACAGCACTACCAC	21	60.51	52.38	AACTGGGACGCAGCAATAAC	20	60.14	50	165	ATG(6)	3
942	DGR-978	probable 3-beta-hydroxysteroid-delta -isomerase-like	GCACCCTCAAATAACAGCAAG	21	59.76	47.62	AAGGTGAAGAATGCGAAGACA	21	59.87	42.86	208	GAA(5)	3
943	DGR-979	f-box only protein 6-like	CTGCGCTGTGTTTCTTCTCTT	21	59.81	47.62	CAGCCTCCCTCTTCTTCCTC	20	60.47	60	151	AAG(6)	3
944	DGR-980	udp-glycosyltransferase 83a1-like	CCAGGAGCATTATCCATATCAC	22	58.42	45.45	CCTCTTGCCAAAATGAAGAAC	21	58.82	42.86	103	ACA(7)	3
945	DGR-981	nucleobase-ascorbate transporter 6-like	TTTCTCTTCACTTTGTGGTGTCT	23	58.03	39.13	TAACTGATCCTTGGGTGGATG	21	59.8	47.62	148	AGG(8)	3
946	DGR-982	mitochondrial uncoupling protein 3-like	AACCGCATTCTTTCACTTCAC	21	59.23	42.86	AGCCTGACCTTAGCTGTGTCC	21	60.83	57.14	160	CAA(5)	3
947	DGR-983	o-methyltransferase omt4	TGGGAGAATTACAAGGAGGAGA	22	60.07	45.45	CCAACTCCACATACCCAAAAA	21	59.71	42.86	126	GAA(5)	3
948	DGR-984	inactive rhomboid protein 1-like	GTTGGTGAGCTAAACCCGAAA	21	61.37	47.62	AGCCATGAGTCAAATGCAAAG	21	60.26	42.86	174	CTT(5)	3
949	DGR-985	transcription factor bhlh25-like	AGGAGAGGCCAACTAAGCAAC	21	59.9	52.38	AAAGCCATAAAATTGGGAGGA	21	59.79	38.1	149	TTC(6)	3
950	DGR-986	ubiquitin-related modifier 1 homolog 2-like	TCACTAGAAGAGAAAGATGTGG	22	53.85	40.91	GTAAATGGATTCCCCCATTAGA	22	59.06	40.91	200	ATC(7)	3
951	DGR-987	transport protein sec31	CCAACCACAATTTAGATCACCA	22	59.72	40.91	CCGGTTCAGGTACACCCTTC	20	61.69	60	145	CAC(6)	3
952	DGR-988	uncharacterized loc101203968 isoform 1	TTTCTTCTTTGGATGGTTGAGA	22	58.81	36.36	AACTTGTCCCCTCCTAGTGTTG	22	59.54	50	165	ATC(8)	3
953	DGR-989	histone deacetylase	GCAAATGGTGAGAAAGATGGT	21	59.04	42.86	CAGCCTTCTTGAGTGTCTCCT	21	58.68	52.38	115	TGA(5)	3
954	DGR-990	oxidoreductase transition metal ion binding protein	AGGGATTCGCTCCACAGA	18	59.29	55.56	CCCACACTCCAATAATTCAAAC	22	58.35	40.91	165	AAT(6)	3
955	DGR-991	rna-binding protein	GGAATCAATCGGGAGAAGAAA	21	60.38	42.86	AAGGCTTGTTGCATTAGGG	19	57.84	47.37	138	CAA(5)	3
956	DGR-992	tpr domain protein	AGGGGCGGTAGAGGTGGT	18	61.87	66.67	AGGGTTCCCAGGATTTTCTTC	21	60.65	47.62	135	GTG(6)	3
957	DGR-993	gamma-glutamyl hydrolase 2	TCCTCCCTCTCTTCTTCGTCT	21	59.57	52.38	GACGATTCCGATGACAGGTT	20	59.93	50	164	CTT(5)	3
958	DGR-994	serine threonine-protein phosphatase 2a 65 kda regulatory subunit a beta isoform-like	AACTCTATTCGCAGGCTTTCC	21	59.87	47.62	ATGCTCCACTCCACCAACA	19	60.1	52.63	168	ATG(5)	3
959	DGR-995	mitochondrial import inner membrane translocase subunit tim16-like	GCGCCAAGGAATGTTTAGAAG	21	61.09	47.62	GCACATCTCAAAGTAGCCAAAA	22	59.41	40.91	146	GTA(6)	3
960	DGR-996	transmembrane protein	AGCAGCGTAACCAAGAGTGAA	21	60.07	47.62	CCGGTGGTGGTGGTAGTG	18	60.87	66.67	167	CCA(5)	3
961	DGR-997	ring-h2 finger protein atl80-like	AAAGTGGGACCATCCACCA	19	61.19	52.63	GGGTTTGTTAGAGAAGGAAGGAA	23	59.99	43.48	149	TTC(6)	3
962	DGR-998	glutaredoxin- chloroplastic-like	CTCAGAAGAATACGAGCACCA	21	58.12	47.62	GGCCCAATATCAGTTCAATCC	21	60.53	47.62	161	GAA(5)	3
963	DGR-999	hypothetical protein, partial	TCTGCAATACCAACACCATTC	21	58.49	42.86	TAGAGGAAGGAGGCAGCACCA	21	64.5	57.14	148	CAT(17)	3
964	DGR-1000	basic 7s globulin-like	ATCACCGAGCACACCTCAC	19	59.68	57.89	CATGGAAGAGGGTGAAGAAAA	21	59.16	42.86	151	CTT(5)	3
965	DGR-1001	amino acid binding	AACATCAGCAGAAGAATCACCA	22	59.74	40.91	CACAGATCACAACCAAGACCA	21	59.58	47.62	193	AGA(6)	3
966	DGR-1002	uncharacterized gpi-anchored protein at4g28100-like	CTGAACAATCTGATGTCAAAGG	22	57.33	40.91	TAACCATGATGCAAGAACAGG	21	58.64	42.86	152	GGT(6)	3
967	DGR-1003	uncharacterized gpi-anchored protein at4g28100-like	TAACCCATAGCCATACCCACA	21	60.08	47.62	CCACAGAAGCAGAACACAACA	21	59.93	47.62	163	CAT(5)	3
968	DGR-1004	uncharacterized loc101207928 isoform 2	AAGGCAAAGGGAAGAACAAAA	21	60.1	38.1	TGAAAGGGAGAAAACAAAGGA	21	58.8	38.1	152	CTG(5)	3
969	DGR-1005	uncharacterized protein LOC100500554	AAGGCAAAGGGAAGAACAAAA	21	60.1	38.1	GGGGGAAACAAAGGATAGAGA	21	59.41	47.62	155	CTG(6)	3
970	DGR-1006	uncharacterized protein LOC100789450	GAACTCTGCAAGGGAAATGATAC	23	59.15	43.48	CCTCTTCATCACCTTCTTCACC	22	60.11	50	151	GAT(5)	3
971	DGR-1007	---NA---	AGCGGCAAAATCTCTCCTTT	20	60.34	45	CCCTCGTCATCCTGTTCATTT	21	61.25	47.62	207	GAT(5)	3
972	DGR-1008	histone deacetylase	ATTCAGTGCCACCAAAGTGAA	21	60.54	42.86	GGCCATAATAGTAATTCCCAACC	23	59.84	43.48	182	GAA(5)	3
973	DGR-1009	ap-2 complex subunit mu-like	GGTCCGCATTGTTTTCTACTC	21	58.71	47.62	GCAACCACCTGAATGCTC	18	57.64	55.56	146	TTC(8)	3
974	DGR-1010	two-component response regulator-like aprr7-like	TCCATCACCATTATGAAAACCA	22	60.05	36.36	CAACTGCGTTTGAAGAACCAC	21	60.72	47.62	135	GCT(5)	3
975	DGR-1011	transcription factor bhlh68	CTTCCACAAGCTCCTCCTTTC	21	60.37	52.38	TCTTCTTCACCCACAAGTCCA	21	60.67	47.62	170	TTC(5)	3
976	DGR-1012	transcription factor bhlh68	AGCAGCAACATGCTCGATTT	20	60.95	45	CTTCACTGCCCCACCACTT	19	61.12	57.89	138	CCA(6)	3
977	DGR-1013	transcription factor bhlh68-like	CTTCCACAAGCTCCTCCTTTC	21	60.37	52.38	TCTTCTTCACCCACAAGTCCA	21	60.67	47.62	170	TTC(5)	3
978	DGR-1014	uncharacterized protein LOC100305963	CAGGGACAAAATGGTCAAATC	21	59.28	42.86	CTTCTTCATCGCAGGCTTCTT	21	61.01	47.62	169	TAA(5)	3
979	DGR-1015	eukaryotic translation initiation factor 3 subunit c-like	GAAAGAGCAATGGAGGCAAC	20	59.82	50	CTTGTCTGAAAACCCAAGTCC	21	58.68	47.62	143	TGC(5)	3
980	DGR-1016	PREDICTED: uncharacterized protein LOC100784190	GGGAACAATCCTCATCCTCTT	21	59.39	47.62	GCTCTCTTTGCATCTTCTTGG	21	59.21	47.62	192	GGC(5)	3
981	DGR-1017	adenosine 3 -phospho 5 -phosphosulfate	GCCATTAACAGAACAACATGGA	22	59.87	40.91	ACTCCCAACTCTTCATCAGCA	21	59.86	47.62	183	CTT(6)	3
982	DGR-1018	galacturonosyltransferase 8-like	CCTCTGCTATTTCCCTTGCTC	21	60.35	52.38	GAGGCTTCAGTGGATCTGTTTT	22	59.76	45.45	147	CAC(6)	3
983	DGR-1019	indeterminate -domain isoform 2	ACAATGTGCATCAAGGGAATG	21	60.77	42.86	CTCCAAAACTGACCCCAAGA	20	60.08	50	138	TCA(7)	3
984	DGR-1020	28 kda chloroplastic-like	GCAGCCAGCACTACTTTCTCTC	22	60.71	54.55	GCTAACGCCGTGAAAATCC	19	60.6	52.63	224	TCT(6)	3
985	DGR-1021	---NA---	AAGGTACTCTGTTCCCAAATCC	22	58.51	45.45	CGACGATGAAGATGAAGACAA	21	58.86	42.86	223	TCG(6)	3
986	DGR-1022	cytochrome p450	GCAAGTGCTCCAACAGAAACA	21	61.4	47.62	GTCGTGTAAGGGACCCAAGAA	21	61.28	52.38	145	AAT(5)	3
987	DGR-1023	f-box protein at4g00755-like	ATTTGTTATGGCAGGGGATTG	21	60.92	42.86	GTGGTTGTGGAAGATGATTGG	21	60.23	47.62	151	AAG(6)	3
988	DGR-1024	uncharacterized loc101204811	TCAGATTCATTCCCGCTTACA	21	60.59	42.86	CAAAGACTCCAAAAATAGCCAAG	23	59.34	39.13	168	ACA(7)	3
989	DGR-1025	abscisic acid-insensitive 5-like protein 5-like	GGTATGGTGGTGGTGACTTTG	21	60.14	52.38	TTTGTTGCTGCTGAGTATGGTT	22	59.81	40.91	167	CCT(5)	3
990	DGR-1026	protein lol2-like	AGCTGGCAACTGTGTATGAGAA	22	59.94	45.45	TTCAGTGCAATATGTGGTTAAGA	23	57.41	34.78	115	CAG(5)	3
991	DGR-1027	protein	CGAATCTCCTCAGCTCAACC	20	59.95	55	CTCACTGTGGCCCTCTCTTTT	21	60.8	52.38	120	AAG(5)	3
992	DGR-1028	pheromone receptor-like protein	TGCAGGGTAATAGCAACAAGG	21	60.14	47.62	GAAAAGCAACAAATCCCTCAA	21	59.19	38.1	116	TTC(6)	3
993	DGR-1029	pheromone receptor-like protein	AGGTTGAGGGATTTGTTGCTT	21	59.99	42.86	CCGAAACTGCTTCTTTCCTTC	21	60.36	47.62	193	CTT(8)	3
994	DGR-1030	bsd domain-containing protein	CTACCGAAGGCGGGGGATCAA	21	69.37	61.9	GAGGGGCGAGGAAAGAAG	18	59.88	61.11	294	CGA(6)	3
995	DGR-1031	s-adenosylmethionine decarboxylase	CTCATTCACATTCCACATTCCA	22	60.75	40.91	CGATTGAAGAAATTGGAGAAAC	22	57.86	36.36	132	ATA(6)	3
996	DGR-1032	glycerol-3-phosphate acyltransferase	GTGACGAAACGAAACGATGAA	21	61.06	42.86	CGCAATAGCAAGAACAGGAAG	21	60.03	47.62	209	CCT(5)	3
997	DGR-1033	selt-like protein	TCCTCTTCTGTTCCGACCTCT	21	60.38	52.38	TAATTGATGGTGACGGTGTTG	21	59.31	42.86	196	CAC(7)	3
998	DGR-1034	pith domain-containing protein at3g04780-like	CTCCCTTTCTTCGTTCGTTTC	21	60.23	47.62	CAGATGCAAACCATCATCTTC	21	58.16	42.86	210	TTC(5)	3
999	DGR-1035	---NA---	GGTGGCACACTCAATCAAGAA	21	61.09	47.62	GGGAAAAGAAATAAGGCAGACA	22	59.61	40.91	276	AAG(5)	3
1000	DGR-1036	hypothetical protein MTR_3g023160	TGACGATGATGATTACGAAGATG	23	59.97	39.13	TGTAATTCAAAGGCCAAAAGG	21	59.11	38.1	170	TGA(10)	3
1001	DGR-1037	pre-mrna branch site p14-like	GAAGTACGGTGTCTCCACCAA	21	60.02	52.38	CAATTTCTATTCCAACAACA	20	51.19	30	123	TGT(7)	3
1002	DGR-1038	60s ribosomal protein l35-like	ACCCAACAAGCTCTCCAAAA	20	59.71	45	TCTTCTTAGGACGCAGATCCA	21	59.96	47.62	146	AAG(5)	3
1003	DGR-1039	clp protease-related protein chloroplastic-like	CGCAGCAACTGAAATACAAGA	21	59.12	42.86	GTAATCGCCCGAGCTGAAA	19	61.26	52.63	138	GCT(5)	3
1004	DGR-1040	seed maturation-like protein	GAGGAGGCTAAGAGGCAAAGA	21	60.1	52.38	AGAGGGTTGTGGAGTGAGAGG	21	60.69	57.14	140	TTC(9)	3
1005	DGR-1041	PREDICTED: uncharacterized protein LOC101314833	CTCTCTGCCTCTGCTCTTTCT	21	58.17	52.38	TCATCAAAGTCAATGGAGGTG	21	58.56	42.86	157	TGA(10)	3
1006	DGR-1042	probable prefoldin subunit 4-like	AGAAGCAGACGGAACCACATC	21	61.61	52.38	AGAAGACGACAACGAAGACCA	21	59.9	47.62	169	GGT(5)	3
1007	DGR-1043	actin-related protein 2 3 complex subunit 4-like	TCTGATTTCGGATCACTTCCA	21	60.59	42.86	CTCAGGCTTGTTATGCCTTTC	21	58.99	47.62	196	ACC(6)	3
1008	DGR-1044	uncharacterized loc101218566 isoform 1	AGAGTGAAGAGGCAATCGACA	21	60	47.62	TGAAATGAAACAGAGGCAAAGA	22	59.86	36.36	129	CTT(6)	3
1009	DGR-1045	coiled-coil domain-containing protein 115-like	CCTCAAATTCCATCCAGCTTC	21	60.94	47.62	ACTTCGCTCGCTCCCTTC	18	60.64	61.11	188	GAT(5)	3
1010	DGR-1046	cell division protein chloroplastic-like	GAAACGCTGTGAAGAAGGAAA	21	59.48	42.86	TGACCAGCCATACACCTGAAC	21	60.97	52.38	175	CTT(5)	3
1011	DGR-1047	syringolide-induced protein 14-1-1	GAGTCTCATCATCCCGAAAAAG	22	60.07	45.45	GCTGAATGGAGGGTTCTGG	19	60.61	57.89	196	AGA(5)	3
1012	DGR-1048	PREDICTED: uncharacterized protein LOC100791310	ACCAAAAATGGGCAAAGAAAG	21	60.33	38.1	TGAAGAGAAGGGGAAGTAGGG	21	59.69	52.38	139	CTC(5)	3
1013	DGR-1049	d-aminoacyl-trna deacylase-like	TTCCCTTCACCTTCTTCTTCT	21	57.12	42.86	AGCAGGGTCGGAGGTTGT	18	60.68	61.11	126	TCA(6)	3
1014	DGR-1050	thioredoxin-like protein chloroplastic-like	TAGCTTGCCAAACAAATCCAA	21	60.6	38.1	GTAATTCAGGAAGGCCAGGAG	21	60.08	52.38	147	CTT(5)	3
1015	DGR-1051	ap2-like ethylene-responsive transcription factor ail5-like	CTAACAGCACCCTTCCCATC	20	59.55	55	AGTTGTACCCCTGGCACTTTC	21	60.41	52.38	212	ACC(6)	3
1016	DGR-1052	probable protein phosphatase 2c 11-like	AGGAAGAGGGTGGTGCTAAAA	21	60.12	47.62	ACCGCTGAAGAGAGAATCGTG	21	61.86	52.38	240	CTT(5)	3
1017	DGR-1053	casein kinase ii subunit beta-like isoform x1	GCCCTAAAATGTCATCCAATC	21	58.38	42.86	CTCCCTCGCTCGCCTCTT	18	63.12	66.67	150	AAG(6)	3
1018	DGR-1054	ac006341_12 ests gb	CCCCTTCTCTTTAACCACCAC	21	59.85	52.38	GCTGCTGTTGTTGCTTTTCTT	21	59.69	42.86	151	TCT(7)	3
1019	DGR-1055	protein	AAGGTCTTGTACCTCGCGTTT	21	60.18	47.62	TTTTTGTTTTCGGATTGTTGG	21	59.83	33.33	152	CAG(5)	3
1020	DGR-1056	remorin-like protein	CACTGAAATTATTGGAGGAGGAA	23	59.49	39.13	CCAATGGATGGTTATCTGGAA	21	59.63	42.86	137	CAA(5)	3
1021	DGR-1057	translocase of chloroplast chloroplastic-like	AAACACAAGCCACCACAGAAG	21	60.2	47.62	TGCAGGACAAGTCAGCATTAG	21	59.09	47.62	201	ATC(5)	3
1022	DGR-1058	gata transcription factor 28	CACACAAACCAAAGCATCAAA	21	59.62	38.1	CAAGAGCCCAGAATCAAAACA	21	60.23	42.86	189	TCA(5)	3
1023	DGR-1059	glutamine synthetase	CCAACAACAAAATGCACACAC	21	59.92	42.86	TAACTTCCATGATTGGGGAGA	21	59.37	42.86	185	TGG(5)	3
1024	DGR-1060	uncharacterized loc101216062	CAGCTCACACTACCCCAACC	20	60.57	60	AGCTGAATCGCAAATGATGAA	21	60.74	38.1	110	TCT(5)	3
1025	DGR-1061	peptidyl-prolyl cis-trans isomerase fkbp53-like	GGTTAGTCGCATTCCCTTTTG	21	60.84	47.62	AGCTTTCCCTGGATGTTGTCT	21	60.12	47.62	171	CAA(5)	3
1026	DGR-1062	probable acyl-activating enzyme peroxisomal-like	CGCACTGCTGCTGAATGATAG	21	62.04	52.38	CCCTGAAAGGTTTAGCTGATTT	22	58.82	40.91	130	TTC(5)	3
1027	DGR-1063	homeodomain-like superfamily protein isoform 2	TGTCGAAGTCTATTTAGGGGAGA	23	59.27	43.48	CGAAACTTATCGTGTAGATGTG	22	55.13	40.91	122	CAT(5)	3
1028	DGR-1064	uncharacterized loc101209663	TTGATTATTCCATTGCCTGTTG	22	59.83	36.36	AGTGGTGATGAGGCGGTATG	20	60.94	55	186	ACA(7)	3
1029	DGR-1065	nicotinate phosphoribosyltransferase-like	GCGTGCTGCTTGTTTACTTCT	21	59.71	47.62	TGAATTTGGTTACGGCGATTT	21	61.53	38.1	153	ATT(5)	3
1030	DGR-1066	red chlorophyll catabolite reductase	TGTGAGTGGAAACTGGAAAGTG	22	60.19	45.45	ATGTGGAGAAGAAACGAAAGG	21	58.31	42.86	155	CAA(7)	3
1031	DGR-1067	ubiquitin-conjugating enzyme e2 5-like	CCAACAACCAACAACTCAACC	21	60.3	47.62	TTGGGTCCATCGAAATAAACA	21	60.17	38.1	167	AAG(6)	3
1032	DGR-1068	chaperone protein dnaj	GACAACTTATGGGCAAAACCA	21	59.85	42.86	GAGGCTTATCAACACCCCTTC	21	59.95	52.38	127	GCT(5)	3
1033	DGR-1069	translation initiation factor if-2-like	GAAGCAGAACCACAGAAA	18	51.87	44.44	ATCTGCACTCACCTCCTCCAC	21	61.66	57.14	227	AGG(5)	3
1034	DGR-1070	translation initiation factor if-2-like	TGAAGGAGAAGGAAAGAAAGGA	22	59.46	40.91	TGATGACCATAGCTCTAAAAACA	23	56.68	34.78	238	GAT(5)	3
1035	DGR-1071	single myb histone	GGTCCAAGGAAAAATCTAGGG	21	58.94	47.62	AATCACCCACAGCAACAGAAG	21	60.16	47.62	168	TGC(5)	3
1036	DGR-1072	at1g29190 f28n24_12	TTTACTTCCTCATGCCACTCC	21	59.18	47.62	CGGTCACAAGACACAACCAC	20	60.05	55	172	CCA(5)	3
1037	DGR-1073	indoleacetic acid-induced-like protein	TTGGCATGTGTCTGTGTTTTT	21	59.09	38.1	TTTATTGCTTCTTGTTCCATTAC	23	55.42	30.43	121	TGA(5)	3
1038	DGR-1074	transcription factor tcp2-like	AGCCTGCTGCTGCTCTCTT	19	60.59	57.89	GGTATGGATCTGGTGTTGGTG	21	60.1	52.38	158	CAG(6)	3
1039	DGR-1075	transcription factor tcp2-like	CACCAACACCAGATCCATACC	21	60.1	52.38	CAGATACAGAAGCCGGAGAAA	21	59.46	47.62	205	CAG(7)	3
1040	DGR-1076	phytoene chloroplastic-like	TTCAAGATCATCGGAGGAGAA	21	59.76	42.86	CAGCACAAACTTGACCACAAC	21	59.25	47.62	173	TGA(5)	3
1041	DGR-1077	eukaryotic translation initiation factor 3 subunit d-like	AGTACCGCGATTACGAGAGGA	21	61.14	52.38	AAATTGCCCCAAAACAAAAAC	21	60.08	33.33	174	CAG(5)	3
1042	DGR-1078	acyl- n-acyltransferases-like protein	TGAATGAGGCAAAGTGAGGAG	21	60.38	47.62	TCGATTTCAATGGTCGTGGT	20	61.31	45	150	TCT(5)	3
1043	DGR-1079	serine threonine-protein kinase-like protein at3g51990-like	AAAGACCATCAAGACCCCATC	21	60.18	47.62	TGAAACCAACCAAGTTCACCA	21	61.35	42.86	177	TTC(5)	3
1044	DGR-1080	ppgpp pyrophosphohydrolase	CAACACCGTTATTATTACCCAGA	23	58.02	39.13	TCATTGCTCTGTTCCTCAACC	21	60.25	47.62	175	TTC(5)	3
1045	DGR-1081	protein disulfide isomerase l-2	TCCTCCTCTTCTCCACCTTCT	21	59.42	52.38	GGGTAGTGACCTTCGTACTGG	21	58.59	57.14	154	CCG(6)	3
1046	DGR-1082	trna rrna methyltransferase family protein	TCCTTGTTCCACTTTCTCTCCT	22	59.36	45.45	CAGGTTCTTCGTTGTTCTGGT	21	59.24	47.62	147	CAG(5)	3
1047	DGR-1083	impact family member in pol 5 region-like	CACCGCATCTACACTTCATTCT	22	59.27	45.45	GGCGATGAACTTGCTCTTCTT	21	60.89	47.62	156	CCG(5)	3
1048	DGR-1084	lysosomal pro-x carboxypeptidase-like	TTCGTACCCACTTTCCCTTCT	21	59.98	47.62	GTGATTGCTTTGGGGAGTGT	20	59.97	50	159	TTC(7)	3
1049	DGR-1085	uncharacterized isomerase bh0283-like	CAACACCAGATTCCACACTCC	21	60.42	52.38	AGCCATTGTTGTTCCCTCTCT	21	60.12	47.62	154	CTT(5)	3
1050	DGR-1086	magnesium transporter mrs2-i-like	GAGTGCGGAAACTGAAGAGTG	21	60.04	52.38	CCAAAACTACTTGCAGGAGAAGA	23	59.93	43.48	157	TGA(5)	3
1051	DGR-1087	saur family protein	CAAATTAAAAACCAAAGCAACCA	23	60.25	30.43	TACTTCAACCACCCCCTTTTC	21	60.21	47.62	196	GAT(6)	3
1052	DGR-1088	core-2 i-branching beta- -n-acetylglucosaminyltransferase family protein	CAAAATTCCAGACCACTCACAA	22	60.01	40.91	ATTGGAAGGGAGAGGAGGAG	20	59.63	55	174	CCA(5)	3
1053	DGR-1089	---NA---	TCATATCCCACTCGGAAGACC	21	61.23	52.38	TGATCCTGGCTCTCCATTTC	20	60.16	50	151	GGC(5)	3
1054	DGR-1090	probable atp-dependent rna helicase dhx35-like	GGCGTTCTCTTCTTCTCTGGT	21	60.01	52.38	CCTTGAGGAACTGAGGGATTT	21	59.56	47.62	205	TCT(5)	3
1055	DGR-1091	ubiquitin extension protein	TCTTGGATCTTGGCCTTCAC	20	60.2	50	TCATAAGAACAAGGCGGAAAC	21	59.22	42.86	161	AGA(5)	3
1056	DGR-1092	udp-glucosyltransferase family 1 protein	GCTCGAAAATATGTGAGTGAAGG	23	60.14	43.48	TTGATGCAAATTATTCCACAAAG	23	59.03	30.43	177	TTA(5)	3
1057	DGR-1093	ap-3 complex subunit delta-1-like	AAAAAGAAAGGAGCGCAAGAA	21	60.48	38.1	TGACAGCTAACTTTGGTGGAG	21	58.02	47.62	149	AAG(5)	3
1058	DGR-1094	cytochrome b-c1 complex subunit 8	CGCTCCGTACAAGAGAAGAG	20	57.86	55	CTTGTGGTGGATCTTGGTAGG	21	59.46	52.38	179	GAA(7)	3
1059	DGR-1095	unnamed protein product	TAATGGAGCTGAAGCAGAAGG	21	59.6	47.62	CAAATGGCCCAAATGTAGAA	20	58.48	40	149	AGA(5)	3
1060	DGR-1096	nac domain ipr003441	TTCTTCTTCCAAAGGGGAGTT	21	59.2	42.86	AGGGCCTTGTTTTTGAGGTAG	21	59.64	47.62	182	CTT(9)	3
1061	DGR-1097	cyclin a-like protein	CTCTGCAAGGGAAGAAGGTG	20	59.98	55	CATCCAAAGACATGGAAACAGA	22	59.97	40.91	140	TGC(5)	3
1062	DGR-1098	---NA---	AGTTAGCAGGGTGGTGCAGTT	21	61.11	52.38	GGTGACGACGTTCTTCTGGT	20	60.16	55	165	TCT(6)	3
1063	DGR-1099	probable phytol kinase chloroplastic-like	TCTTCTTTTTCAACCCCATTTC	22	59.46	36.36	CGGAGACTAGAGGGTTTTGGT	21	59.62	52.38	142	TCT(6)	3
1064	DGR-1100	abc transporter g family member 36-like	TCCAGACTGCTTTAGACACCAC	22	59.4	50	AAGCCTGATTCCAACCTTTTC	21	59.58	42.86	206	CGC(6)	3
1065	DGR-1101	coiled-coil domain-containing protein isoform partial	CATTTGGAAGCAGAGAAGGAA	21	59.44	42.86	CCTCTCCCATCTAAACCCAAC	21	59.81	52.38	185	CCA(6)	3
1066	DGR-1102	coiled-coil domain-containing protein isoform partial	TTGTTGGGTTTAGATGGGAGA	21	59.42	42.86	CACAATCACCAGACTCAGTAAA	22	55.41	40.91	199	ATT(5)	3
1067	DGR-1103	uncharacterized pkhd-type hydroxylase at1g22950-like	CATCTTCAGCAGCGACACC	19	60.57	57.89	ATGGCGTCAACGATAACCTCT	21	60.89	47.62	136	ACA(5)	3
1068	DGR-1104	phd finger family protein	CTCTAAAACCTCAAATTCCAAAA	23	56.77	30.43	AAACCCACACAAAAACAAAGG	21	58.89	38.1	163	TCT(6)	3
1069	DGR-1105	protein frigida-like	GCAAGGCAGAAAAGAAGAAGAA	22	60.13	40.91	GGGAGAGGAATAGAAGGAGGAA	22	60.03	50	177	TCT(6)	3
1070	DGR-1106	structure-specific endonuclease subunit slx1-like	CAGCTTGGAAAAGGGGTTG	19	60.61	52.63	CGGCTACATCACCAAAAAGAG	21	59.75	47.62	160	ATT(5)	3
1071	DGR-1107	50s ribosomal protein chloroplastic-like	TTTGACGGGAACAGAAAAGAG	21	59.34	42.86	CGAATGGATTGAGGTATCGAAG	22	60.81	45.45	159	AGA(6)	3
1072	DGR-1108	uncharacterized loc101214484	TCCAACAAAGATCAGAGGAAAA	22	58.81	36.36	CCATGCTTTCTATGCCAAATC	21	59.56	42.86	246	TAA(5)	3
1073	DGR-1109	uncharacterized loc101214484	ATGTTGTTGATGGGAATGGAA	21	60.04	38.1	AAACCAAGCTCAGAGGTAAAGG	22	58.96	45.45	190	TTG(5)	3
1074	DGR-1110	protein fam119a	GTTGGATTCCCCATAAAAGCA	21	61.02	42.86	CAGCAATGAAGCAGCAGAAG	20	59.89	50	152	TTC(5)	3
1075	DGR-1111	---NA---	AACGACGACAAGGTCGAGAG	20	60.44	55	CAACAGCTACCAACACTAGGAAA	23	58.51	43.48	153	GAA(5)	3
1076	DGR-1112	pheromone receptor-like protein	AGCCTTAAACCCTGTTTCCTC	21	58.77	47.62	GACAGCATAGCCCAACAAATC	21	59.59	47.62	207	TTA(10)	3
1077	DGR-1113	transcription factor une10-like	GAGAAAGAAAAAGAGAAAGAGAA	23	53.41	30.43	ATGGGAACAAGATGAGTGGTG	21	59.84	47.62	186	AAC(5)	3
1078	DGR-1114	---NA---	TAAGTGCAACAGATTACAGAGAG	23	54.2	39.13	GCGTACATGCAGCCCCAGTT	20	65.61	60	100	GAG(6)	3
1079	DGR-1115	casein kinase i isoform alpha	GTTAAGGGTAGGCCCAAGACA	21	60.36	52.38	CCACCACTATCATCACCCATC	21	60.07	52.38	131	GGC(5)	3
1080	DGR-1116	rna polymerase sigma factor rpod-like	GGAAATGGTAAGAAAGCATGAA	22	58.25	36.36	TTTGTGTAAGGGAAGCGAGAG	21	59.5	47.62	168	TAT(7)	3
1081	DGR-1117	---NA---	ACTTGTCTGAACAACTCTGAAC	22	53.6	40.91	ACCGCTCATTACAATTTCTCT	21	55.65	38.1	293	AAT(5)	3
1082	DGR-1118	---NA---	ATTCCCACAAAAACGAGTCAA	21	59.46	38.1	GGTGGTGTTTAGGGATTAGGG	21	59.58	52.38	164	TCC(5)	3
1083	DGR-1119	thylakoid lumenal 29 kda chloroplastic-like	TCACTCTTCCTTCTCTTCTTCCA	23	59.62	43.48	CAAGCCAATAGTCATCCCAAG	21	59.58	47.62	194	ACC(5)	3
1084	DGR-1120	signal peptidase complex catalytic subunit sec11c-like	TATATTTGAAGGCGGGTTTTG	21	58.99	38.1	CAATGAAAGTGGGGTGTGTGT	21	60.72	47.62	121	AGA(6)	3
1085	DGR-1121	2-carboxy-d-arabinitol 1-phosphate phosphatase	ACTCAAATGGTTTTGGTTCT	20	53.75	35	GAACAACCCTCTTCGCTACCT	21	59.77	52.38	199	CTT(5)	3
1086	DGR-1122	ubiquitin family protein	GGAGATTGCCTAATTGTTGCT	21	58.34	42.86	AGCCTCTTCTTCCACCGACTT	21	61.65	52.38	125	GAT(5)	3
1087	DGR-1123	uncharacterized loc101221005	GAGAATGGAGAGTGGGAGTGG	21	61.04	57.14	ATTGCAGTGATGTTGCAGTTT	21	58.3	38.1	167	GAA(5)	3
1088	DGR-1124	zf-hd homeobox protein at4g24660-like	TGATGGAAAGAAAAGGGGAAG	21	60.41	42.86	AACCCCAGTTGGAGAAGACAA	21	60.9	47.62	167	CAA(5)	3
1089	DGR-1125	zf-hd homeobox protein at4g24660-like	GCTCCTCAACAGCATCACAAC	21	60.86	52.38	CAGCAGCAATAGCATGAGAGA	21	59.34	47.62	145	CAA(6)	3
1090	DGR-1126	zf-hd homeobox protein at4g24660-like	CCCAACAACAACAACAACAAG	21	58.98	42.86	GCGTTTGACTGATGATGGAA	20	59.65	45	227	GGA(6)	3
1091	DGR-1127	aspartic proteinase nepenthesin-1	ATCTTCCTCTCTCACGCTCTC	21	57.81	52.38	GAGAATCATTTGTTGTGCCTGT	22	59.1	40.91	154	CTT(6)	3
1092	DGR-1128	ring-h2 finger protein atl54-like	GGGGAACTCACGAAAGAGAGA	21	60.75	52.38	GGAAGCTGAAAAGGGTATGGA	21	60.44	47.62	159	TCT(6)	3
1093	DGR-1129	phosphoglycolate phosphatase	AGCGCAAACTCAGCCTAAAA	20	60.15	45	GTGTTGCTTGGAATTGGAAAA	21	59.97	38.1	119	CTT(5)	3
1094	DGR-1130	---NA---	CGAGTCTACCATTCCCTGCTT	21	60.64	52.38	AGGGGAGAGACTTTTGTTTGG	21	59.6	47.62	125	GAA(5)	3
1095	DGR-1131	zinc finger cchc domain-containing protein	ACGAAGATGGTGAGTCAGAGG	21	59.31	52.38	ATCGCTTCTGCGTTTTATGG	20	60.23	45	168	AAG(6)	3
1096	DGR-1132	eukaryotic translation initiation factor 1a	GAACCCGATTGATTGAAACCT	21	60.18	42.86	GTATTCCTGTCCGTCCTCCTT	21	59.45	52.38	171	AAG(6)	3
1097	DGR-1133	heavy metal-associated isoprenylated plant protein 26-like	CAAGGCACTTTGGACTATTTCT	22	57.58	40.91	CTTAACCTTGCGAGCACAACC	21	62.06	52.38	123	AAG(5)	3
1098	DGR-1134	5 -adenylylsulfate reductase-like 5-like	TGTTGCTCATATCATTTCCCTTT	23	59.86	34.78	TTTGGAGATGGTGCATACGAG	21	61.04	47.62	164	TTC(9)	3
1099	DGR-1135	pyruvate cytosolic isozyme-like	AGAGAAGCAGCAAACAACGAA	21	60.18	42.86	CTGCGTGAAGAAGACGAGAAC	21	60.19	52.38	143	TTC(5)	3
1100	DGR-1136	probable serine threonine-protein kinase chloroplastic-like	TTTTATGAATGTGAAGAGAGCA	22	55.3	31.82	CATTGCCAAATCAACAAAGAA	21	58.66	33.33	201	ATA(6)	3
1101	DGR-1137	probable inactive poly	TGAACCTTGTAACTTCATCACCT	23	57.79	39.13	ACGCACGATGTGTCTTCTTCT	21	59.93	47.62	118	AGC(5)	3
1102	DGR-1138	btb poz domain-containing protein tnfaip1 isoform 1	GGATCAACAATGGTGGCAAG	20	61.31	50	GGATTTCGATTTGGATTTGGA	21	60.98	38.1	144	AGA(5)	3
1103	DGR-1139	syntaxin-24-like isoform x1	CGCAACACAAACGTCACTACC	21	61.56	52.38	GAACGGCTACGATGATGAGAA	21	60.23	47.62	162	CTG(5)	3
1104	DGR-1140	---NA---	CATTCCCCCATCCTCTTCTAC	21	59.77	52.38	TTAAAACACCACCCAGAAACA	21	58.04	38.1	206	CTA(7)	3
1105	DGR-1141	uncharacterized loc101210245	AAGAAGCATAACGAACGCAAA	21	59.9	38.1	TTGAGCTTAGGAAAAAGAAACCA	23	59.44	34.78	159	GAA(7)	3
1106	DGR-1142	uncharacterized loc101210245	AAGACGGGAACGAAGAAGAAG	21	59.87	47.62	TCAGGACATTTGAGCTTAGGAAA	23	60.24	39.13	149	AGG(5)	3
1107	DGR-1143	zinc finger protein zat10-like	ACTACGAAGGTGGCAACAACA	21	60.6	47.62	GTACTCGGTCAGGGGAGCA	19	61.23	63.16	137	ACA(6)	3
1108	DGR-1144	e3 ubiquitin-protein ligase sinat3-like	TGTGTTAGCTTTGGGAGAGGA	21	59.86	47.62	TTGTGCAAACAGGACACTCAA	21	60.33	42.86	211	ATC(5)	3
1109	DGR-1145	1-aminocyclopropane-1-carboxylate oxidase-like protein	GGGACTCTTCTTTTTATTTTGCT	23	57.31	34.78	TGTCTGATGACTCTGTTTCCTTT	23	57.98	39.13	139	TTC(5)	3
1110	DGR-1146	protein	CTGATTCTTCCCCCATTTCTT	21	59.41	42.86	CATCCAAGTCATACCCATCGT	21	59.69	47.62	183	GAT(5)	3
1111	DGR-1147	f-box protein	CGTTGTTGCAGTAATATACAGAG	23	54.55	39.13	GCGCAAAGCATAGCAAAATAG	21	60.02	42.86	220	AAG(5)	3
1112	DGR-1148	cw14 protein isoform 1	GCCAAAGCAAACGTGAATAAA	21	60.12	38.1	TAATTCCATCACCACCACTCC	21	59.66	47.62	168	GAA(6)	3
1113	DGR-1149	acyl- n-acyltransferase isoform 1	ACTGCACTCTTTTGGGGATTT	21	59.99	42.86	GTTAGTGCCTTCTGGCTCTGG	21	61.32	57.14	114	CAA(9)	3
1114	DGR-1150	protein frigida-like	ACCACACCACACTACCACCTC	21	59.79	57.14	CAACTGAATCCGTGTCTTCCA	21	61.08	47.62	159	CTT(7)	3
1115	DGR-1151	---NA---	TGGACGCAAGAAATATGGAGA	21	60.59	42.86	GACACAATAATGGGCCAACC	20	60.06	50	176	TGA(6)	3
1116	DGR-1152	---NA---	TATGGGATGACCTCCATTCAC	21	59.62	47.62	AGAGCTACGGACGCAAGAAA	20	60.15	50	145	TCA(6)	3
1117	DGR-1153	26s proteasome regulatory particle non-atpase subunit	GGGGAAATTCAGAAAGCAAAA	21	60.41	38.1	TGCTGCGTCTTTATCACATCC	21	61.18	47.62	134	AAG(7)	3
1118	DGR-1154	pii protein	TCAGTGAGAGTGAGACAGTGAGA	23	57.79	47.83	GAGAACCACGTTCCGATGAG	20	60.66	55	192	AGA(7)	3
1119	DGR-1155	nfatc2-interacting protein	GCTTCACGTCAGTCTGCTTCT	21	59.81	52.38	ATGAACTGGAGCCCTTGTTTG	21	61.41	47.62	156	ATC(6)	3
1120	DGR-1156	thioredoxin-like protein chloroplastic-like	AACAGAAACATAAACCCCAAA	21	56.21	33.33	GCGAAGAGAAACGGAGAATG	20	59.96	50	151	TTC(5)	3
1121	DGR-1157	secologanin synthase-like	CAACCCCTACACCCTCTTCTC	21	59.98	57.14	ACCTTCAGTGTCTGACCTTCC	21	58.23	52.38	171	CAA(5)	3
1122	DGR-1158	uncharacterized gtp-binding protein at5g64813-like	CTTGGTCCATTCCTTCTGCT	20	59.28	50	GGCGGAGTTAGGTTCCTTTG	20	60.98	55	208	GAT(5)	3
1123	DGR-1159	type-a response regulator	CAGCATCAACCACAAGAAGAAG	22	59.91	45.45	TCAGTGGTCTCTGGTGAAAGG	21	60.28	52.38	152	AAC(6)	3
1124	DGR-1160	unknown	AAAATCGAGGCCAAACAACA	20	60.48	40	TAACCGCGATGAAGATCACAA	21	61.54	42.86	152	TCA(5)	3
1125	DGR-1161	actin-binding lim protein	CAAGGGAAGGAGATAGCCAAA	21	60.56	47.62	GGATTACGAGTCCGAAGAAGG	21	60.08	52.38	160	GAG(5)	3
1126	DGR-1162	root phototropism protein 3-like	CATTCCTGCCACCAACATC	19	59.91	52.63	ACACCCTTTTGCTTGATTCCT	21	59.99	42.86	128	GAA(8)	3
1127	DGR-1163	syringolide-induced protein 14-1-1	AAGGAAAGGGTACAGCAGAGG	21	59.76	52.38	CCCAACTCCATCACCAACA	19	60.36	52.63	123	ATG(5)	3
1128	DGR-1164	60s acidic ribosomal protein	TGGGGTTCTTCCTTCTTCTTC	21	59.68	47.62	TGTTGAAAAGTGCCAAGGTGT	21	60.58	42.86	211	CAC(5)	3
1129	DGR-1165	mitochondral 37s ribosomal protein s27-like	CTTCTCTCTCTCATGGCTGGT	21	58.63	52.38	TTTTGACGGAGAATCTTGTGG	21	60.1	42.86	161	GTG(6)	3
1130	DGR-1166	e3 ubiquitin-protein ligase rnf181	CACACAACACAAACCTCATCC	21	58.89	47.62	CAGGAGCAATGACGAGAAGG	20	60.93	55	106	AAG(7)	3
1131	DGR-1167	ndr1 hin1-like protein	CATGACAGCAGTTCCATTTCC	21	60.51	47.62	ATTATGGGGTTTTCCGTGCT	20	60.56	45	128	TTA(7)	3
1132	DGR-1168	protein reticulata-related 1	ATGATCCTCCTAAGACCGAGA	21	57.81	47.62	GATTCCGCTTCCTTCATAACC	21	59.92	47.62	166	GGC(5)	3
1133	DGR-1169	---NA---	GTTTCAGTTTCATTCCATTT	20	51.75	30	ACTCAACCACATCCCCCTTGT	21	62.87	52.38	232	GGC(5)	3
1134	DGR-1170	light-inducible protein cprf2-like isoform x1	ATCCACGACGACGATCACA	19	61.16	52.63	ACGCCAAGGGAAGATGAAG	19	60.2	52.63	158	CCT(6)	3
1135	DGR-1171	ubp1-associated protein 2a	AAGCATCACCAACCTGAACCT	21	60.93	47.62	TCGTCTTCGTCCTCTTGTTGT	21	59.9	47.62	170	GAA(5)	3
1136	DGR-1172	pra1 family protein h-like isoform 1	AAGTCCTCGACCACAACACC	20	60.01	55	GGAGAAGAGGGAGACGAAGAA	21	59.94	52.38	125	CCT(5)	3
1137	DGR-1173	probable mitochondrial chaperone bcs1-b-like	ATGCAAACCACAATCCATCAA	21	61.14	38.1	AAATGGAAAGAGCGAAGGAAG	21	59.84	42.86	147	TCT(5)	3
1138	DGR-1174	sodium pyruvate cotransporter chloroplastic-like	CATGCTTTGACCACCACAC	19	58.47	52.63	GCGTTGACCTAAACAGAGGA	20	57.95	50	123	TCT(5)	3
1139	DGR-1175	dead-box atp-dependent rna helicase 24-like	CAAGAAAAGGAGGTGGGAAAA	21	60.44	42.86	CTCGGAGGGGTGTTAGATGAA	21	61.37	52.38	145	GGT(5)	3
1140	DGR-1176	metal-transporting p-type atpase	AGCTCCGTCGCTTCCTTC	18	60.64	61.11	TGAGCTGCGTCTCCAACTAAC	21	60.59	52.38	137	AGG(5)	3
1141	DGR-1177	methyl- -binding domain-containing protein 7-like	CTTACGGAAAAGGCGGAAC	19	59.69	52.63	CGATAATCCAACCTTGAGGAA	21	59.03	42.86	137	AGA(6)	3
1142	DGR-1178	protein	ATGGCTTCAACCCTTTTGG	19	59.92	47.37	AGGCTCTTGGTTTCTCCTTTG	21	59.87	47.62	125	CGG(6)	3
1143	DGR-1179	transcription factor bhlh30-like	CAAGAACTACCCTTCAACAACC	22	57.78	45.45	GCTGCAAACTGCATGGAAGA	20	62.46	50	134	ACA(5)	3
1144	DGR-1180	homeobox protein knotted-1-like 3-like	CATCATCGACAGCAGCAGAA	20	61.14	50	AAGAAACATGAGCCGACAGAA	21	59.87	42.86	193	ACC(7)	3
1145	DGR-1181	PREDICTED: uncharacterized protein LOC100782255	TGACATTGATGCTGACAAAGA	21	57.82	38.1	GTTCAAGGCCAAACAAACAAG	21	59.64	42.86	193	ATG(5)	3
1146	DGR-1182	serine threonine-protein kinase srk2e-like	TCCCATATCTTTGGTCCCTTT	21	59.65	42.86	TCCGCTTCTATGATCCATTTTT	22	59.94	36.36	117	CTT(5)	3
1147	DGR-1183	histidinol chloroplastic-like	AACCCAAACCCAAACTCACA	20	60.25	45	GAGTGAAGAAGAGGGAGCAAAA	22	60	45.45	167	ATG(6)	3
1148	DGR-1184	---NA---	CGCTACTCTCACACACATTCCT	22	59.42	50	TGTTAGGGTTTCCTTCGTCCT	21	59.98	47.62	159	GGA(5)	3
1149	DGR-1185	kinase interacting (kip1-like) protein	AAGTCAGACCCGAAACTGGA	20	59.7	50	CACTTCATCATTCACAGCAACA	22	59.76	40.91	251	AGA(6)	3
1150	DGR-1186	abc transporter g family member 5-like	TCCTCAAACATAAAACCGATCAC	23	60.23	39.13	CTCCTCCACTGCAACACCTT	20	60.3	55	144	GAA(5)	3
1151	DGR-1187	uncharacterized loc101202760	ACAACCATCGTCCAAAGTTCC	21	61.16	47.62	TGCCCTCTCTAGTGCTGATTT	21	59.09	47.62	163	AAC(6)	3
1152	DGR-1188	sorting and assembly machinery component 50 homolog	CGAACCAGAAGATGAAAAAGAA	22	58.49	36.36	AACATCGTGGACTCTGATTGG	21	59.98	47.62	178	GAA(6)	3
1153	DGR-1189	uncharacterized sugar kinase slr0537-like	CTCCGACGATTGAGAAAACC	20	59.67	50	ATTGAAGGCAACAGCAACAAC	21	60.17	42.86	198	CTT(5)	3
1154	DGR-1190	transcription factor bhlh63-like	TGGGATTCACCTCTTCTCCTT	21	60.06	47.62	AGCTGGAAGTCCTTGAGATTG	21	58.54	47.62	111	CCT(6)	3
1155	DGR-1191	atp-dependent rna helicase dbp73d isoform 1	AACGTCGTCACCCTTCTTTTT	21	60.03	42.86	ACCTTCCACTACTTGCCCTTG	21	60.53	52.38	170	TCT(9)	3
1156	DGR-1192	cbl-interacting serine threonine-protein kinase 11-like	GATTGGAGGATTGGTGGAGA	20	59.86	50	CATTATGAGGGAAGCCAGACA	21	60.08	47.62	164	ATG(6)	3
1157	DGR-1193	probable protein phosphatase 2c 26-like	TTGATGAAACTGCCAAAAAGAA	22	59.74	31.82	TCTTCCCCACCTCTATCAACC	21	60.31	52.38	151	TTC(5)	3
1158	DGR-1194	uncharacterized partial	CCGTCGTTTATCCTCCTTCTC	21	60.08	52.38	GCGTTAGATTGGGGTCGTT	19	59.95	52.63	150	ACA(6)	3
1159	DGR-1195	probable serine threonine-protein kinase kinx-like isoform x2	TCTTTTGCCTGTGAATGAGGA	21	60.76	42.86	AGGAGGATGAGGATGATGAGG	21	60.43	52.38	122	TGA(7)	3
1160	DGR-1196	serine threonine-protein kinase chloroplastic-like	AGCAAACAAAGGAAAGCACAA	21	59.91	38.1	TGGAATCAAGAACCCATTCAC	21	59.78	42.86	155	GGT(5)	3
1161	DGR-1197	myb-like protein x-like	AGGAATGCAAGGAAGAGAAGG	21	59.83	47.62	AGGTGCTTAGATCATTGGTTTTT	23	58.28	34.78	120	AGA(5)	3
1162	DGR-1198	f-box kelch-repeat protein skip11-like	TGCTCCAAAATCACAACAAAA	21	59.19	33.33	AGAAATGACAAATTCCCAGCA	21	59.56	38.1	154	TCT(7)	3
1163	DGR-1199	f-box kelch-repeat protein skip11-like	AAGCTGGTGATTGGACTGATG	21	60.13	47.62	TTCATCCTCTTGCTGTTCTTTG	22	59.49	40.91	176	ATG(6)	3
1164	DGR-1200	---NA---	GTGCCAGCCCTGATTACAAGA	21	62.46	52.38	ATACTCCTGCGGGGTGAAG	19	60.08	57.89	151	ATG(6)	3
1165	DGR-1201	f-box kelch-repeat protein at1g22040-like	AAGTTCAGCCTTCCCAAAATC	21	59.58	42.86	GGGATTGTTCTTCTCCCTCAA	21	60.43	47.62	131	GAT(7)	3
1166	DGR-1202	30s ribosomal protein s5	GGCTTTCACAACACTATCATCAC	23	58.64	43.48	GGACCTCCTCTTCTGGGTTC	20	60.05	60	280	TCT(7)	3
1167	DGR-1203	---NA---	AGCTTCGGGGAAATGATGAG	20	61.48	50	CGAGCCGAAAAATCAAGATAAG	22	60.21	40.91	149	AAG(6)	3
1168	DGR-1204	dead-box atp-dependent rna helicase 5-like	AACCGCTAGTCCCAAAAGAAA	21	60.12	42.86	TCAGCTTTGGTTTCCTCCAC	20	60.23	50	129	AAG(5)	3
1169	DGR-1205	PREDICTED: uncharacterized protein LOC100797074	GAAGCACTCAAGAAGGGAAAA	21	58.57	42.86	ATGCGGATTTGTTGTTGGA	19	59.92	42.11	156	TAA(16)	3
1170	DGR-1206	bag family molecular chaperone regulator chloroplastic-like	ACCACCACCACCACCATAAC	20	60.41	55	GTGAAGAAATGGCTTGGAGAA	21	59.3	42.86	159	CCT(7)	3
1171	DGR-1207	dihydrolipoyllysine-residue acetyltransferase component of pyruvate dehydrogenase complex-like	TCATCACAATCCCAATCCTCT	21	59.35	42.86	CTGCTTTGCGAGCTTCTTC	19	59.04	52.63	162	CTC(6)	3
1172	DGR-1208	imidazole glycerol phosphate synthase chloroplastic-like	TAAAATCCTCACGTTCCACCA	21	60.35	42.86	TCAAGCAGAGTCACCACAGAA	21	59.61	47.62	100	CTT(5)	3
1173	DGR-1209	hydroquinone glucosyltransferase-like	TTTGATTCCACTTGTTGAGTTTG	23	59.16	34.78	TTGGTGGGAGATCAGAGTTGT	21	59.56	47.62	140	TTC(7)	3
1174	DGR-1210	ino80 complex subunit c	AAGGAATGCTCAAGTGGTTCT	21	57.92	42.86	ACATTGGATGTGTTTCTACTT	21	51.29	33.33	218	CAT(5)	3
1175	DGR-1211	c2h2-like zinc finger protein isoform 2	TCTTCCCACACACATCATCAA	21	59.95	42.86	GAGGTCCCAGAGGACGACTAC	21	60.13	61.9	161	TCT(5)	3
1176	DGR-1212	upf0414 transmembrane protein c20orf30 homolog	GCACACTCACACCCATTCTTG	21	61.57	52.38	CTGTTTTTGCCCTTTGTTTTG	21	59.65	38.1	180	CTT(7)	3
1177	DGR-1213	chloroplast-targeted copper	CAGAAAAACAGCCACCACCT	20	60.15	50	CCATCAGCACTACCCTCTTTG	21	59.74	52.38	169	GGT(6)	3
1178	DGR-1214	upstream activation factor subunit spp27-like	AGATGAAGAGGCCGATAAACC	21	59.57	47.62	CTTCTTCCCATTCCGAGCA	19	61.27	52.63	130	GAA(5)	3
1179	DGR-1215	clathrin assembly protein at5g35200-like	GATTTCCAGAAGGCTGTTGTT	21	58.31	42.86	CATCGAATACAGTTGCTGCTC	21	58.54	47.62	135	TGC(6)	3
1180	DGR-1216	adp-ribosylation factor-binding protein gga1-like	TCGTGAACTTTTCCCTCTCTTC	22	59.86	45.45	CCCATAAGAAGATCGCTGGT	20	59.15	50	157	CTT(5)	3
1181	DGR-1217	dcl chloroplast	GGCGATGATGATGATGAAGAA	21	60.97	42.86	ATGGAGAAGCATCCTGACAAA	21	59.69	42.86	114	GAG(5)	3
1182	DGR-1218	1-aminocyclopropane-1-carboxylate oxidase-like protein	AGGGTCTTGTTGATGCTGGTT	21	60.93	47.62	GCGTGAATTACCTTCTTCGTG	21	59.76	47.62	167	TCC(6)	3
1183	DGR-1219	---NA---	GATCACCTTTGAACCAAATTCC	22	59.69	40.91	GGGTTCCCTCTTTGTCCACTT	21	61.61	52.38	151	CAG(5)	3
1184	DGR-1220	d-glycerate 3- chloroplastic-like	TTTTCAACTCTGCGGCTAACA	21	60.92	42.86	CAACAAGTGAAAGATGGCAAAA	22	60.14	36.36	162	AGA(6)	3
1185	DGR-1221	d-glycerate 3- chloroplastic-like	CGACCGTGCTGATCCTTC	18	60.36	61.11	CATGTAGCCGACCCCACTT	19	60.93	57.89	179	CAA(6)	3
1186	DGR-1222	cell number regulator 5-like	ACTTCGACATGCTGTGCTCCT	21	62.35	52.38	GAGTTCACCTTCCCACATCCT	21	60.36	52.38	149	ATG(5)	3
1187	DGR-1223	protein fizzy-related 2-like	GAAACAGCTCACAACCCAAAC	21	59.63	47.62	GCGATGAGAGGAAAAAGAAGAA	22	59.97	40.91	153	TCT(5)	3
1188	DGR-1224	protein	TTGTTTGCGTGCTTCTTTTCT	21	60.05	38.1	CAAAAACCAAATCCAGATACCC	22	59.59	40.91	143	TGA(5)	3
1189	DGR-1225	unknown	AGTCGAAAGGAAGAACGAGGA	21	60.37	47.62	TTGATGTCATTACCAACGGAAC	22	59.73	40.91	216	AAG(6)	3
1190	DGR-1226	rna-binding protein 24-b	GAGCAGTGTCGTTTTGCTTTT	21	59.55	42.86	CAGCTTCTTCATCAATTTCTACC	23	57.23	39.13	174	CTC(6)	3
1191	DGR-1227	rna-binding family protein isoform 1	TCGATCATCAAATAAAACCA	20	54.1	30	GCCTGAAGAGATGTTGCTCAC	21	60.01	52.38	218	TCA(5)	3
1192	DGR-1228	---NA---	GGATTTTGTTGGGGTTAGGAG	21	59.69	47.62	GGGTGGTGGAACATACACAGA	21	60.68	52.38	152	ATC(5)	3
1193	DGR-1229	thylakoid lumenal protein chloroplastic-like	AAGGCAACCAAGAGAGGAAGA	21	60.37	47.62	GCAAAATAACCAATATGATGAAG	23	55.61	30.43	187	TAT(8)	3
1194	DGR-1230	microtubule-associated protein tortifolia1-like	TTTTGCATGTTAGGAAGAGAG	21	54.88	38.1	ATAGACTGGAACGCAAAGTGG	21	59.25	47.62	193	TTG(12)	3
1195	DGR-1231	ctc-interacting domain 11 isoform 1	TTATGGCTGTTGCTGAGAATG	21	58.93	42.86	GTTTGCACCTCTGTCTTGGTT	21	59.25	47.62	206	GGC(5)	3
1196	DGR-1232	tetratricopeptide repeat-like superfamily	CAATGCCAATACCACCTCCT	20	59.81	50	CCTTGGGTTTGTCCTCCTTC	20	60.85	55	127	CCA(6)	3
1197	DGR-1233	e3 ubiquitin-protein ligase rha1b-like	CGACCCCTACCCTCTCTCTT	20	59.69	60	CATACACCTGATCTCGTCTTCC	22	58.67	50	229	CCA(5)	3
1198	DGR-1234	af446877_1 at3g52740 f3c22_140	ACATGGAGCAGCAACAAGAAA	21	60.82	42.86	CCACTATCCTCTCCCTCCAA	20	59.09	55	169	AAG(7)	3
1199	DGR-1235	---NA---	TCATTTCCCCCTAACACACAC	21	59.7	47.62	AGCCATCATCATTATCTCCACA	22	59.42	40.91	150	TCT(12)	3
1200	DGR-1236	ring u-box domain-containing protein	ATTCAATTCATGGCTGGTAGG	21	58.92	42.86	TACTCTTCGGTAGGTGGCAAG	21	59.39	52.38	135	TCT(5)	3
1201	DGR-1237	tryptophan aminotransferase-related protein 2-like	TCACAATAAACCTCGCTTGCT	21	59.9	42.86	TTTTCTCTCCCGTTTCTCTCC	21	59.81	47.62	170	TCT(5)	3
1202	DGR-1238	PREDICTED: uncharacterized protein LOC100813817	CGCTGCTGAGTTTGAGATTG	20	59.74	50	CTTGGATGAAGCCTGTTCCTT	21	60.62	47.62	151	AAG(5)	3
1203	DGR-1239	hypothetical protein MTR_5g024910	CACATGAAGATGATAAGCTAAAA	23	54.12	30.43	CTTGGTGGTTATGAAGGGACA	21	59.84	47.62	270	TGA(5)	3
1204	DGR-1240	hypothetical protein MTR_5g024910	CGAAGAAGAGGAGGAGGAAGA	21	60.07	52.38	AAACCGTCCAAAATTCACAAA	21	59.35	33.33	213	TGA(5)	3
1205	DGR-1241	---NA---	AGCCACACTTTCAGGCTTTTT	21	60.29	42.86	ACTGCCACTAGACTCCACCTC	21	58.41	57.14	132	TCT(13)	3
1206	DGR-1242	e3 ubiquitin-protein ligase chip-like	TTCGCTCCTAATTTCTCCACA	21	59.83	42.86	GCCCCATTCTTGATTCTTCTC	21	60.03	47.62	166	ATT(5)	3
1207	DGR-1243	f-box protein at1g55000-like	AGGAAGGAAAGCAGACCACA	20	59.84	50	TAGGTGAGATGACGGTGGAAA	21	60.5	47.62	192	CTT(6)	3
1208	DGR-1244	thylakoid lumenal protein	AGCTTGGTTCACCTTTCTCAC	21	58.44	47.62	CCTTGGCTTTGTTATTGGTTT	21	58.18	38.1	114	TCT(6)	3
1209	DGR-1245	---NA---	CAATTTTAGTCTCTGCCTTGTCC	23	59.32	43.48	TGCAAAACCCTCTTTTTGTTC	21	59.23	38.1	162	TGC(6)	3
1210	DGR-1246	iaa-amino acid hydrolase ilr1-like protein	CTTGTTCCCACATGCTTCTCC	21	61.96	52.38	GTGTTCATGGATTTCCCTCCT	21	60.18	47.62	177	TCA(8)	3
1211	DGR-1247	xylosyltransferase 1-like	TCCCCTCAAACTTCACAAAGA	21	59.7	42.86	AGAAGAGGGTGGAGAAAATGG	21	59.56	47.62	163	CAG(6)	3
1212	DGR-1248	inositol transporter 1-like	AAACTTGTGGGGGAAATTGTG	21	60.98	42.86	CCGAGAATGAAAGGGTTCTTG	21	60.96	47.62	180	TGG(5)	3
1213	DGR-1249	4-coumarate: ligase	CGACGGAGAGAACCATAGACA	21	60.26	52.38	GGTGGGCAATCAACAAAGA	19	59.49	47.37	165	TGA(5)	3
1214	DGR-1250	protein weak chloroplast movement under blue light 1-like	CTGCCCCAGATACAAAGACC	20	59.55	55	AGTTTGACTGGAAGGATGAGAGA	23	59.38	43.48	131	AAG(5)	3
1215	DGR-1251	ribosomal protein s5 family protein	TCCTCCCAAACGTGTACTCAA	21	60.53	47.62	AGCCGATGAGGATGCTAAAGA	21	61.22	47.62	155	TCA(6)	3
1216	DGR-1252	phosphoglycerate mutase-like protein	AGCTCATCATAACTTCATTCACA	23	56.55	34.78	TCACGTATTCAAACACAGCAAA	22	59.27	36.36	193	TTC(7)	3
1217	DGR-1253	probable pectate lyase 12-like	ACACTCCAAGGACAACATCCA	21	60.42	47.62	CACATTTCCAGCAATCATCAA	21	59.53	38.1	145	CAT(5)	3
1218	DGR-1254	casp-like protein poptrdraft_822486-like	CTTGTTCTCTCCCGTGATTGT	21	59.2	47.62	CTAACGCTGTCGTAATCTTCCT	22	57.74	45.45	149	CCT(5)	3
1219	DGR-1255	hd domain-containing protein 2-like	GCCTCCAATTTCGCATTTTT	20	61.27	40	ACCAACAGGACCATCCCTATC	21	60.07	52.38	238	CTT(5)	3
1220	DGR-1256	protein faf- chloroplastic-like	AGGTTGATTCCTTCATCACCA	21	59.4	42.86	TGGCTCTTAGCACCAGCAAC	20	61.51	55	172	AAC(8)	3
1221	DGR-1257	PREDICTED: uncharacterized protein DDB_G0271670-like	GAGGAATCTGAAGAAGGCAGTT	22	58.99	45.45	CATGGGCTCAGGTTGTCC	18	60.05	61.11	148	GGA(5)	3
1222	DGR-1258	gibberellin 2-oxidase	CCTTATCAACTCTTTCACCCTCT	23	57.98	43.48	GTGAGAATGTGGCTGCTCTGT	21	60.47	52.38	158	TCT(5)	3
1223	DGR-1259	ubx domain-containing protein	AATATGGAGGCAACGTGAATG	21	59.84	42.86	TCTAGCAGCATTGAGGAAAGG	21	59.6	47.62	200	TGG(6)	3
1224	DGR-1260	phytochrome kinase substrate 1	TTGCACCAACACAAAGATCAC	21	59.61	42.86	CCGATACCAGCAAGAAAACTC	21	58.85	47.62	206	AAC(6)	3
1225	DGR-1261	phytochrome kinase substrate 1	CAAAGATTTCCCATTTTCACC	21	58.41	38.1	CAAGTGATTTTCTTGGCTCCT	21	58.45	42.86	140	AAG(7)	3
1226	DGR-1262	protein hothead-like	CAAGGGAACGATAAAGAATGGA	22	60.3	40.91	CTCCAACACCAACACACTGAA	21	59.63	47.62	192	AGC(6)	3
1227	DGR-1263	PREDICTED: uncharacterized protein LOC100797844 isoform 1	ATTTTCCCCCAACTCCTTCTT	21	60.17	42.86	GATGGCGATTCTTCTTCGTG	20	60.74	50	179	AAG(10)	3
1228	DGR-1264	rna recognition motif -containing protein	GGTTCTGTAGGGGATCAGGTT	21	59.31	52.38	GAACCCTCTTCATCTTCTTCTTC	23	57.65	43.48	182	AGA(13)	3
1229	DGR-1265	desi-like protein at4g17486-like	TTTTTGTTGGGGTTTGTTGTG	21	60.64	38.1	GAACAATGGTGCTGTTCGTCT	21	60.17	47.62	127	AAG(8)	3
1230	DGR-1266	duf579 protein	TCATTCAACACCATGAAGAACA	22	59.02	36.36	ACGAGAAAAGCGAGTGTGAAG	21	59.67	47.62	143	AAC(6)	3
1231	DGR-1267	growth-regulating factor 5-like	ACTCTTGTGAGGCCATTCATC	21	59.16	47.62	TTGTCCAATGAAAACAACAAC	21	56.06	33.33	186	GTT(5)	3
1232	DGR-1268	gem-like protein 5-like	GGGGACTCTTTAAGCGAAG	19	56.62	52.63	GATCGTTCTGGTGGTTGTTGT	21	59.88	47.62	134	TAA(6)	3
1233	DGR-1269	PREDICTED: uncharacterized protein LOC100794206	ATGCTTCATCAGGTCCTCCAC	21	61.45	52.38	TGTTGTTGTTGTTGACTTCTTCC	23	59.18	39.13	154	AGA(6)	3
1234	DGR-1270	transcription factor bhlh63-like	CATCTTTTCCACCTTCTCACC	21	58.63	47.62	GAGTGACCTCATCCAAAATAAA	22	55.88	36.36	128	GAT(5)	3
1235	DGR-1271	hypothetical protein VITISV_010890	AGAATTTTTGCAGGGAAAGGA	21	60.06	38.1	TCAAAGGTTGAGTGTTGTAGAGA	23	56.69	39.13	255	CAT(5)	3
1236	DGR-1272	pre-mrna-splicing factor atp-dependent rna helicase dhx16-like	TGCAATGTTAGTAAGGAAGCAGA	23	59.09	39.13	GACGTTGAAGTAGTAGCTTTGGA	23	57.78	43.48	111	TGA(6)	3
1237	DGR-1273	far upstream element-binding protein	TTTCGAGTCTCTAGGGTTTCTC	22	56.86	45.45	GGTGGTTGGTCGTCGTACTT	20	59.89	55	127	TTC(6)	3
1238	DGR-1274	bel1-like homeodomain protein 1-like	TTGCTTGATTCCTTTGATCTCTC	23	59.85	39.13	GGACTTATTAGGAGCCAGGTGT	22	58.67	50	155	GTT(5)	3
1239	DGR-1275	chloroplast-targeted copper chaperone protein	CCCAACTCCTTCTCACAACAC	21	59.61	52.38	CATCATCATCGTCTTCTTCTCC	22	58.74	45.45	168	AGA(8)	3
1240	DGR-1276	electron transfer flavoprotein subunit mitochondrial-like	GCCTTTTGAATCGTCATC	18	53.93	44.44	GTCGGGTTTGACTCTGATCTT	21	58.24	47.62	172	CTT(5)	3
1241	DGR-1277	at3g50910 f18b3_190	TTTTGTACCATGCACATCACTC	22	58.56	40.91	CAGCCGCCAAGTAAATACACA	21	61.05	47.62	161	TGA(5)	3
1242	DGR-1278	at3g50910 f18b3_190	TGACCCTTTACTTGTTGGGAAA	22	60.72	40.91	AGGAACCAGGAAGCGATAGAG	21	59.86	52.38	150	TCC(5)	3
1243	DGR-1279	hypothetical protein MTR_2g007860	ATCAAGAACCACACCATCACC	21	59.69	47.62	ACACCTCATCAACCGCTTTC	20	60.12	50	148	GAA(9)	3
1244	DGR-1280	rna binding	GTAGTGTGGCTGCAAGAGGAG	21	60.07	57.14	AGAACCAACAGTGAACCACGA	21	60.59	47.62	140	AGA(6)	3
1245	DGR-1281	conserved oligomeric golgi complex subunit 1-like	GGAAGGATACCATAGTCAAGCAA	23	59.51	43.48	TCTCACGTAAAGAATAATCACC	22	53.73	36.36	176	AGA(5)	3
1246	DGR-1282	uncharacterized wd repeat-containing	GTGAACGCAAAACCCTAAACC	21	60.75	47.62	TCTCTGAACTGAAACAGGGACA	22	59.88	45.45	168	AAG(9)	3
1247	DGR-1283	soss complex subunit b1	TGCTCTTCTCTCATCCCTCAA	21	60.08	47.62	TAATGCTGCTGCTCCTCAAAC	21	60.54	47.62	175	CCA(5)	3
1248	DGR-1284	chloroplast-targeted copper	CACTACTACTCCTCCTGTTGGTT	23	56.62	47.83	GACTTGGGATGATGGGAAGAG	21	60.84	52.38	205	AAT(6)	3
1249	DGR-1285	threonine dehydratase chloroplastic-like	CGAAAGCAAACAAGAAAACAAA	22	59.44	31.82	AACCGTGTCGTTTAAGGAGTG	21	59.16	47.62	128	CCA(8)	3
1250	DGR-1286	axial regulator yabby 2-like isoform 1	TCCCAATCATACACAACTGGA	21	58.84	42.86	AAAGTGCTCTCCAGATAACAACA	23	58.07	39.13	174	ATT(5)	3
1251	DGR-1287	---NA---	GTTGGGTTTCGCTTCTCTCTC	21	60.38	52.38	TCCTTGAGTTCGTCTTCGTGT	21	59.9	47.62	148	GAA(9)	3
1252	DGR-1288	far upstream element-binding protein	GGGGAGTGAACAAAGAAGTGAG	22	60.15	50	GAGGGAGGAGTGGTGGAAG	19	59.62	63.16	130	TTC(8)	3
1253	DGR-1289	unknown	AATTTTGACGTGGGTGGAAG	20	59.83	45	GAATACTGGTTCGCATGAAGG	21	59.58	47.62	186	ACA(5)	3
1254	DGR-1290	dna-binding protein escarola-like	ACAGCATCACGCTTCGTTC	19	60.01	52.63	CCTTGGGTGGTATCATCTTGT	21	58.78	47.62	155	CAA(5)	3
1255	DGR-1291	---NA---	ACCAGGCTTCATTCCTCTCAA	21	61.14	47.62	GCCAGACAACATTCCTCTCAA	21	60.25	47.62	126	TTC(7)	3
1256	DGR-1292	---NA---	AAGGCATCATTTTCATCAATC	21	56.63	33.33	TTCCATGTTTAGTTTTGCATC	21	55.4	33.33	300	AGA(5)	3
1257	DGR-1293	vesicle-associated protein 4-2-like	CACCTTTTCTTTTTCTTTTTCC	22	56.38	31.82	GAGCGGTGGTTATGGTTGTT	20	59.86	50	171	CTT(6)	3
1258	DGR-1294	vesicle-associated protein 4-2-like	CGAAGGGAACAACACTGCTAC	21	59.79	52.38	ACGAACCGCACTCCTAACCT	20	61.07	55	181	TCT(8)	3
1259	DGR-1295	---NA---	TTGTTTGCACTAATTGACCCTTT	23	59.93	34.78	CCCCTATGGAGAATTTTGGTT	21	59.19	42.86	173	TCA(6)	3
1260	DGR-1296	l-type lectin-domain containing receptor kinase -like	TGGCTTCTCGTCTTCATCTTC	21	59.56	47.62	AGAACCAACCTTCAGAACCAAC	22	59.52	45.45	135	TTC(5)	3
1261	DGR-1297	transcription factor bzip	GGACAAAACTCAGCCCATCTT	21	60.49	47.62	CATTTATTAAGCACAAACTCATC	23	53.61	30.43	159	AAT(7)	3
1262	DGR-1298	ring u-box domain-containing protein	CTTCCCCACCATTCACTCAC	20	60.36	55	TCAACAGTAGAAGAAGGAAGCAA	23	58.33	39.13	155	CTT(6)	3
1263	DGR-1299	---NA---	TCTTGGGTTGGGTAGTGTGAG	21	60.01	52.38	ACTGTCAAATGGATGGTGGTG	21	60.68	47.62	166	GAT(7)	3
1264	DGR-1300	---NA---	ATGATGGTGACGGTGATGG	19	60.2	52.63	CTGCTGCAAAGGTTGTCTTGT	21	60.48	47.62	173	TGA(6)	3
1265	DGR-1301	nad -binding rossmann-fold superfamily protein	TCCCCAAAGAGAGAAAGATGG	21	60.55	47.62	GTGAATGCCAGATCGAAAGAA	21	60.21	42.86	151	CTT(5)	3
1266	DGR-1302	---NA---	ATATCTAGGGTTTGCGAGGTG	21	58.23	47.62	ACCTGTAAGACGTGGGAGGTT	21	59.91	52.38	170	CTG(5)	3
1267	DGR-1303	nudix hydrolase mitochondrial-like	ACCCCCGTATATCGCTTTCTT	21	61.02	47.62	GCCGGTGTTGTTGTATCTTTG	21	60.41	47.62	150	TAA(7)	3
1268	DGR-1304	---NA---	GAAGAGCACCAAGGCACAAC	20	60.84	55	CCAAGGGAGACCAAGAAAAAC	21	59.96	47.62	139	CGT(6)	3
1269	DGR-1305	PREDICTED: uncharacterized protein LOC101304253	AGATTGGAACGCGAAGAAAA	20	59.82	40	CCGAGAGTTTTTCACCCATAGA	22	60.47	45.45	152	GAG(6)	3
1270	DGR-1306	probable lrr receptor-like serine threonine-protein kinase at1g06840-like	GCAATGCTTGATGTGGTGAG	20	60.27	50	GATCCTTGATGGTCCTTACTTG	22	57.67	45.45	152	ATC(6)	3
1271	DGR-1307	signal recognition particle receptor subunit alpha	CACCATCACCATCTCCATCAC	21	61.23	52.38	GTGGGAATAGCAACAGCAAGA	21	60.26	47.62	108	ACC(5)	3
1272	DGR-1308	probable serine threonine-protein kinase ddb_g0267686-like	CGAGTTGGAGAAGAAGCTCAA	21	59.74	47.62	TCCGAGACTGACACCAAGAAG	21	60.43	52.38	153	GCA(5)	3
1273	DGR-1309	protein hva22-like	CTTTCCTTTTCAATATCCTTC	21	52.54	33.33	AGGTGTGTGAGCAAAGTCCA	20	59.31	50	161	TCT(6)	3
1274	DGR-1310	cytokinin dehydrogenase 3-like	GGACCCACTACTCCTCCATAAA	22	59.35	50	TTTGAAGTATGTTGGAAACTGAA	23	56.57	30.43	132	TCT(5)	3
1275	DGR-1311	rac gtpase activating partial	CGTAGATTCCAAGCCTTCTCC	21	60.21	52.38	CCTCCTCATCATCACTCTCCA	21	60.21	52.38	125	GAA(20)	3
1276	DGR-1312	platz transcription factor family protein isoform 1	GAGCTTCCTAAAAGAAAAACCAA	23	58.21	34.78	ACGGCGGTCAACTACAGAAC	20	60.18	55	153	ATA(5)	3
1277	DGR-1313	e3 ubiquitin-protein ligase os03g0188200-like	TGCAGTTCTGAGATGGGTCTT	21	59.86	47.62	GGAAGCCTCTCCATTTATTCTC	22	58.36	45.45	123	CTT(5)	3
1278	DGR-1314	transcription initiation factor tfiid subunit a	GGTCCTGACATCCTTGGAGA	20	60.05	55	TTAATGCAGCAACAAAAACCA	21	59.25	33.33	185	TGC(5)	3
1279	DGR-1315	smad fha domain-containing protein	GAAGAGAATGATCGGCAGGAG	21	61.25	52.38	CAACATTCCCACATATACCAACA	23	59.51	39.13	128	GAT(6)	3
1280	DGR-1316	hydroxymethylglutaryl- synthase	ACTCCTCCTTCTCCTCCACCT	21	60.63	57.14	AGCAAGGATTCCCACATTTTT	21	59.83	38.1	128	TCT(8)	3
1281	DGR-1317	sap1 protein	AGCTTTTGCTACACCAGAACA	21	57.71	42.86	ATCAAGAAGGGAAAAGGAGGA	21	59.16	42.86	215	TTA(7)	3
1282	DGR-1318	uncharacterized abhydrolase domain-containing protein ddb_g0269086-like isoform x2	TTGCTCAGGTCATAGCTTCCA	21	60.92	47.62	TGGAACTGAAGCCGTTCTTAC	21	59.37	47.62	156	GAC(9)	3
1283	DGR-1319	pinus taeda anonymous locus 2_1716_01 genomic sequence	AAGTTGAAGGACGTGGCAAA	20	60.67	45	CATATCAGCCTACAGTTTCATCC	23	57.79	43.48	161	TTG(5)	3
1284	DGR-1320	myosin-h heavy chain isoform 1	GCTCCAAACACAAACCCTATC	21	58.57	47.62	GCCTTTCTCTTCGTTCCTTTC	21	59.47	47.62	149	TCT(8)	3
1285	DGR-1321	atp binding	CCATGAGGCTAAATGCAAAAA	21	60.08	38.1	CTGAACTATTCGGGCAAAAGG	21	60.95	47.62	142	TGG(5)	3
1286	DGR-1322	PREDICTED: uncharacterized protein LOC100809638	CCCTCAGTAGGGTTTTGGAGA	21	60.47	52.38	CAATGGATGAAGACGCAGAA	20	59.8	45	171	TTC(5)	3
1287	DGR-1323	PREDICTED: uncharacterized protein LOC100809638	ATTCTCAAGACCAACCGCAAG	21	61.54	47.62	CATTAGTGTCCAAGCGAGCA	20	60.01	50	145	CGA(5)	3
1288	DGR-1324	transcription factor tcp13-like	CAAGAAGTGATGAAAAAGCAA	21	55.77	33.33	AGCCCTCTTATTGTGCAAACC	21	60.5	47.62	157	CAT(8)	3
1289	DGR-1325	transcription factor tcp13-like	TGCTTGTTATCCCTCTCTTCC	21	58.4	47.62	TGATGATGATTCACAAATCCAA	22	58.82	31.82	279	AAT(8)	3
1290	DGR-1326	ubiquitin-like-specific protease 1d-like	ATTTCAATGCGCTACCAACCT	21	60.86	42.86	TCTTGCTCTGTCTTCTCTAGCAC	23	58.17	47.83	249	TGA(5)	3
1291	DGR-1327	hypothetical protein MTR_5g080700	GCTGGTGATCCGAATGAAAC	20	60.47	50	CCTCCTCATCTTCTTCCTCCT	21	58.89	52.38	112	TGA(5)	3
1292	DGR-1328	e3 ubiquitin-protein ligase at3g02290-like	GAGAAAAATGAGGTTCAGAAAGA	23	56.81	34.78	AAACACAACTAGCAGCCATCAC	22	59.31	45.45	145	TAT(5)	3
1293	DGR-1329	chloroplast-targeted copper	TCCACCAACACCATTCAACTC	21	60.81	47.62	TGATGACCACCCTTTTTAGCA	21	60.49	42.86	206	CTC(5)	3
1294	DGR-1330	beta-glucosidase-like chloroplastic-like	GTGCGGAACATTATGCCAAG	20	61.42	50	AGGCCGGTAAGCAAGTTAAGA	21	60.26	47.62	164	CTT(8)	3
1295	DGR-1331	---NA---	AGAAGCAGACGGAACCACATC	21	61.61	52.38	AGAAGACGACAACGAAGACCA	21	59.9	47.62	169	GGT(5)	3
1296	DGR-1332	abc transporter g family member 8-like	GCTCACTGCCACTTCAATCTC	21	60.01	52.38	GTGGATTTTCCTGCACCACTT	21	61.29	47.62	195	CCA(5)	3
1297	DGR-1333	unknown	AATTTTGACGTGGGTGGAAG	20	59.83	45	GAATACTGGTTCGCATGAAGG	21	59.58	47.62	186	ACA(5)	3
1298	DGR-1334	self-incompatibility protein s1-like protein	TCAATGGATCTTTGTGCT	18	52.1	38.89	TGTTAAGTCTTGATGCCCTTCC	22	60.48	45.45	171	CTT(5)	3
1299	DGR-1335	clathrin assembly protein at2g01600-like	GGGGCAGCAACAAGTGAA	18	60.82	55.56	AACAGGATGGCAGGGAAAG	19	60.06	52.63	147	CAG(5)	3
1300	DGR-1336	---NA---	TTGACTTTAGGTGCCACTGCT	21	59.93	47.62	TTCTTTTGTTTTGGGGTCCTT	21	59.84	38.1	130	ATT(6)	3
1301	DGR-1337	eukaryotic translation initiation factor 2 subunit 3	ACGCAGTCTCTCTGCACTCTC	21	59.95	57.14	CTTGTTCCATCAAACCCTTCC	21	60.71	47.62	207	CTC(6)	3
1302	DGR-1338	---NA---	TGTAATTCTTCATTGGGCTTCTC	23	59.62	39.13	TCTCCTCTTCAATCATGCAATC	22	59.27	40.91	220	TAT(5)	3
1303	DGR-1339	---NA---	TCTGATGCAATGTTGTTTGGA	21	60.1	38.1	ATGTAATTGATGCCGAAGATG	21	57.59	38.1	201	TTG(5)	3
1304	DGR-1340	ras-related protein rab7	GGACAAATGCAGGCACAAA	19	60.66	47.37	AAGTGCGGTGGTACTATCTAATG	23	57.45	43.48	279	ATA(7)	3
1305	DGR-1341	acyl- --sterol o-acyltransferase 1-like	ATCGGAAACTTCATCCCAAAG	21	60.31	42.86	AGGTGCTTGAAGGTGGTGAG	20	60.3	55	155	TCC(5)	3
1306	DGR-1342	nac domain protein	CAAATTCCCATCACCAACTACC	22	60.46	45.45	TCTTTGACGCGATTGCTCTT	20	61.05	45	211	TCA(5)	3
1307	DGR-1343	auxin response factor 19	TTTCTAACTGTGCCCAAAACAA	22	59.66	36.36	GAGCCAAACTAAGGTGGAGAA	21	58.45	47.62	165	ACA(5)	3
1308	DGR-1344	bah and coiled-coil domain-containing protein	AGCCAGCTTCCTCTTGTTCTC	21	60.15	52.38	CTTCCTCCTCTTCCTCCTCCT	21	60.32	57.14	144	GAG(5)	3
1309	DGR-1345	hypothetical protein MTR_2g019160	GGCACATCACCTTCCCATAC	20	60.2	55	CAGGGAGTGAAGGAGCAAAA	20	60.37	50	223	TCT(5)	3
1310	DGR-1346	sdl-1 protein	CACCAACTCCACGTTCCTCT	20	60.15	55	CATTGGAGGACGAATGCTATG	21	60.48	47.62	146	TCC(5)	3
1311	DGR-1347	tcp family transcription factor-like protein	CAAGCATTCCCAGGTTACTTTC	22	60	45.45	TTTGCTTCTCCAATGGCTCT	20	59.96	45	106	CCT(8)	3
1312	DGR-1348	auxin-induced protein 5ng4-like	GCCACTAATCCTCCCTTCATC	21	59.92	52.38	AAACCACGAAACACACACAAA	21	58.99	38.1	185	AAG(7)	3
1313	DGR-1349	---NA---	AAGAGACTGCCCTGGTGGTT	20	61.08	55	CCATTATTGTGGCGTTCTTGT	21	59.87	42.86	156	ATA(9)	3
1314	DGR-1350	two-component response regulator arr9-like	GAAAATAATCTCATCAGCAACA	22	54.66	31.82	TACACCACTTCCAACCCTTTC	21	58.94	47.62	146	AAT(9)	3
1315	DGR-1351	---NA---	TGCAAATGTATAGGAAGCCAAA	22	59.62	36.36	GAAAAGGCATTGTTGGAGATG	21	59.56	42.86	149	TTG(5)	3
1316	DGR-1352	magnesium transporter nipa2-like	TTCCATTCCATCCGTACACC	20	60.58	50	ATGAAGGCGCTAGAAACCAAC	21	60.63	47.62	140	TCT(5)	3
1317	DGR-1353	protein	AGTGGCTCTCCCCTTACACTC	21	59.75	57.14	GAACCCTTGGTCTTCATCTCC	21	59.93	52.38	166	AGG(8)	3
1318	DGR-1354	---NA---	TCATGCACAAAGTGATGTAG	20	52.94	40	TGTTGTTGCTTTGAAATTGGAG	22	60.14	36.36	123	ATC(5)	3
1319	DGR-1355	uncharacterized protein LOC100783413	CGTCTCGTTGCGAGTGTG	18	60.18	61.11	TTAAACCCTGATGATGTGAAGG	22	58.95	40.91	156	TCG(5)	3
1320	DGR-1356	---NA---	AAAACCGGATCAAGCTGAAGA	21	61.1	42.86	CTACGTGGAGTTGGAGGAGAA	21	59.34	52.38	145	AGA(5)	3
1321	DGR-1357	protein	AGCTCAGTTGCCAGGAAGG	19	60.54	57.89	CATTGATGATGATGGAAATGG	21	58.63	38.1	163	CAA(6)	3
1322	DGR-1358	pentatricopeptide repeat-containing protein at3g49240-like	GTATCCCTCCGCCTTCTCTC	20	60.18	60	TGGGATTGTTAGGGTTCAGGT	21	60.6	47.62	182	CAA(5)	3
1323	DGR-1359	golgin candidate 3-like	TGGGTGCGTCTACACCTAATC	21	60.01	52.38	GTGAACATCGAGGGCAATCT	20	60.08	50	172	CAA(5)	3
1324	DGR-1360	golgin candidate 3-like	GCCGTCTTTTTCTCCTCCTAC	21	59.36	52.38	TGAAGCCTCTTGATTTCTGCT	21	59.21	42.86	200	CCG(5)	3
1325	DGR-1361	PREDICTED: uncharacterized protein LOC101511612	TAAACCAAACCCACCAACAAC	21	59.62	42.86	GTACAAGGTAATAAAGCTATCAA	23	50.47	30.43	168	TAT(5)	3
1326	DGR-1362	long chain base biosynthesis protein 2a-like	TTCCTTCCTTCCTCTCTCACC	21	59.8	52.38	CGGAATCGCTATCATCTTTCTT	22	59.72	40.91	124	TTC(5)	3
1327	DGR-1363	---NA---	AGCATATCAGAAATCGGGACA	21	59.54	42.86	CGCAGTACAATTTGGGAAGAA	21	60.12	42.86	184	CTT(8)	3
1328	DGR-1364	carboxypeptidase d-like	CTTCTTCCCCTTTCTCTTGCT	21	59.11	47.62	GAATTGCTTGATGGCCTTTTC	21	60.93	42.86	207	CTT(9)	3
1329	DGR-1365	squamosa promoter-binding-like protein 7	CCTCCCTTCTCTCCCTTCC	19	60.13	63.16	GTGAGGGTCAAGGGGTAAATC	21	59.68	52.38	127	AAC(8)	3
1330	DGR-1366	actin-related protein 2 3 complex subunit 5-like	GGGATTTGTGTTCAATTCTGG	21	59.28	42.86	TTTGTTTGGAGGAAAGGGAAG	21	60.44	42.86	183	CTT(7)	3
1331	DGR-1367	pleckstrin homology domain-containing family a member 8-like	AAGCAGAACCGATACCAAGAA	21	58.85	42.86	CTCAGAATGGTGGAGATGGAG	21	59.66	52.38	144	GAA(5)	3
1332	DGR-1368	---NA---	CTAAGCTGTAACAACGCACCA	21	59.05	47.62	TCCACAATACAGAAACAACAAGA	23	57.35	34.78	131	TTC(5)	3
1333	DGR-1369	---NA---	ACGCCTATCCAATTCGTTCTT	21	59.98	42.86	TGTTAGGGTTTCCTTCGTCCT	21	59.98	47.62	175	GGA(5)	3
1334	DGR-1370	serine threonine-protein kinase rio1-like	CCAAACGCTCTGTAAAGCAAA	21	60.41	42.86	CTTGGAGTCAAGCCAGTCAAG	21	60.04	52.38	183	TGA(6)	3
1335	DGR-1371	r2r3-myb transcription	ACGATGTTATTGTTGGGGATG	21	59.56	42.86	ATTGGGGAATCAGAAGGAGAA	21	59.89	42.86	265	GAT(5)	3
1336	DGR-1372	r2r3-myb transcription	TGTCTGAAGAAGGTGGTGGAG	21	60.28	52.38	CAGTCACAGTTAGACCACATGAA	23	57.8	43.48	271	AAT(5)	3
1337	DGR-1373	---NA---	GAAAACAAGGACACCAGTGAAA	22	59.12	40.91	GTCATCCTCGTCATCCTCATC	21	59.48	52.38	195	GAT(5)	3
1338	DGR-1374	PREDICTED: uncharacterized protein LOC100782256	AAATTCATGTTGCCGTGCTT	20	60.51	40	AAGCATCAGCTTCTCCCTCAC	21	60.92	52.38	282	GGC(5)	3
1339	DGR-1375	uncharacterized loc101209089	TGGCACTTCAAGCACACATAG	21	59.92	47.62	AAATTGTGGCGGTTTAGTAGGA	22	59.9	40.91	273	GAA(7)	3
1340	DGR-1376	protein binding	ACGTTGTTTCTGTTTTTGGTT	21	56.36	33.33	TTCCTATGCTTCCATGCTTTC	21	59.31	42.86	154	TTG(5)	3
1341	DGR-1377	cellular nucleic acid-binding protein	TCGCGGGAGCAAACTAATC	19	61.26	52.63	CTCGTTAGCCTCTTCGTCATC	21	59.09	52.38	158	GAA(5)	3
1342	DGR-1378	ubiquitin system component cue isoform 3	TGATTGCTCCTTCTTCATCGT	21	59.83	42.86	TCGAATATGGCGGATCTCTT	20	59.63	45	218	GGA(6)	3
1343	DGR-1379	centromere protein o	GGGCCTGTTGTGTTTGTGTT	20	60.85	50	TGCGAGAAGAGGAATTGGTAG	21	59.46	47.62	168	GAA(8)	3
1344	DGR-1380	---NA---	CAAAACCAGGAGTTGGAGGAG	21	61.02	52.38	AAGCTGAGGCAGTGTTATGGA	21	59.89	47.62	126	CAC(5)	3
1345	DGR-1381	sorting nexin-1-like	TCACGAGTCACGAAGAAGGAG	21	60.57	52.38	TTGAATCTCAGTGGGTTTTGG	21	59.96	42.86	151	TCT(5)	3
1346	DGR-1382	plasma membrane h+-atpase	AAAAACAAAGCCATAGGTGTGAG	23	59.59	39.13	AACAAGAACCGAGCAAAAAGG	21	60.63	42.86	151	TCT(6)	3
1347	DGR-1383	probable membrane-associated kinase regulator 1-like	TGAAGAAACAAGATGGGGAGA	21	59.66	42.86	TCGAGGTGAGATTGAGATTGTG	22	60.25	45.45	150	TTC(7)	3
1348	DGR-1384	probable membrane-associated kinase regulator 1-like	CTCCACCTCTTCCTCCTTCAC	21	60.24	57.14	TCCCATTTTCTTCACCGACTT	21	60.84	42.86	178	AAC(6)	3
1349	DGR-1385	cbl-interacting protein kinase	GGCGGTAATTGTTTTGTTGCT	21	61.23	42.86	TACAACGCTAACGGCTAATCT	21	56.85	42.86	153	TCT(6)	3
1350	DGR-1386	---NA---	TTGCGATGATGAGTTGTGTGT	21	60.18	42.86	CCTGTTCTGGATTTTCTGCATC	22	60.99	45.45	124	TTG(7)	3
1351	DGR-1387	protein	GGCTGCCACAACCTCTTC	18	59.35	61.11	TTCCTCCTCCTCCGCAAC	18	61.31	61.11	137	TCT(5)	3
1352	DGR-1388	amino acid transporter	AAGAAACTAAGATAGGACAGACA	23	51.94	34.78	TGGACCCATGTTGTTGAGA	19	58.37	47.37	190	GAA(6)	3
1353	DGR-1389	dna binding isoform 1	TCAAGCACCAATTACAGGACA	21	59.18	42.86	TGCACCATACATGCCTAAACC	21	60.77	47.62	139	CAT(5)	3
1354	DGR-1390	mediator of rna polymerase ii transcription subunit 25-like	GCTTGATTGGGATGCTTTTC	20	59.65	45	ATGTGAGGAAGTTGCTGCTGT	21	59.93	47.62	163	GCA(6)	3
1355	DGR-1391	mediator of rna polymerase ii transcription subunit 25-like	CAACTTCCCCAGCTTCAACA	20	61.2	50	CATCCCAGCCCCAACAAG	18	62.47	61.11	240	GCA(6)	3
1356	DGR-1392	protein chloroplastic-like	CTCTCGATATGCTTCCTGGTG	21	59.84	52.38	ATACTTCGGCCACCTCCTAAA	21	59.97	47.62	157	GGA(5)	3
1357	DGR-1393	uncharacterized loc101206273	GGCTTCTCCCTTATCATCACC	21	59.92	52.38	CCTGCACTCTTTGCTACAGAAC	22	59.19	50	199	TCT(7)	3
1358	DGR-1394	cysteine protease atg4-like	GACGGCCAGAGAGGTAGAGAG	21	60.54	61.9	GCCACAGAAAACATGAGTTGG	21	60.54	47.62	174	GAA(6)	3
1359	DGR-1395	protein ifh1-like isoform x2	AAAAGCCATGATTCCATATTC	21	55.74	33.33	TTCGTGTTCTTCTTCCTCGTT	21	58.97	42.86	172	AAG(5)	3
1360	DGR-1396	trna ligase	GCCAAGATAGGAAGGTGATTTG	22	59.97	45.45	CTGGGACTACCACTCGTTTTG	21	59.64	52.38	160	TGC(5)	3
1361	DGR-1397	encodes a chloroplast protein that induces tolerance to multiple environmental stresses and reduces photooxidative damage	GGGGGAGCTAACTAAACGAAA	21	59.62	47.62	GGGAGGAGTGTGTCTGAAGAAG	22	60.29	54.55	192	TCT(5)	3
1362	DGR-1398	encodes a chloroplast protein that induces tolerance to multiple environmental stresses and reduces photooxidative damage	ACAAGGCACCTCCTTATCCAC	21	60.38	52.38	CTCAGGTGTTGGTTCATCCTC	21	59.56	52.38	150	AAG(7)	3
1363	DGR-1399	pentatricopeptide repeat-containing protein mitochondrial-like	TGAGAGTGAAAGTGACGATGTTG	23	60.34	43.48	GTTGAGAATGAGGGTCACAGG	21	59.56	52.38	188	TTC(6)	3
1364	DGR-1400	---NA---	ATTCGGCGCGATCTGTAGGAA	21	66.17	52.38	GCTGGATAATCAATACAACCAAG	23	57.73	39.13	158	TCT(5)	3
1365	DGR-1401	probable anion transporter chloroplastic-like	GAGGAGCTTTCTGTTGTTGTTG	22	59.03	45.45	ACTTTCAGGCTTAGGCTTTGG	21	59.9	47.62	128	ATG(5)	3
1366	DGR-1402	dtw domain-containing protein	CGCCAGCTACAGTTCTCTCAC	21	60.21	57.14	GCATCGACGTGTTTCTCCA	19	60.83	52.63	167	AAG(5)	3
1367	DGR-1403	protein -	TCTCCTAACATGCCCCTTTTC	21	60.44	47.62	GTTACCCTCCACAACCACCTT	21	60.14	52.38	130	CAC(11)	3
1368	DGR-1404	zinc finger	GACCTCCACCGCCTCTTATC	20	60.99	60	AACAGGGTCGTTTTTGTCATC	21	58.95	42.86	198	ACC(8)	3
1369	DGR-1405	transmembrane protein 45b-like	GGACTCAGTAGCCTCCACCTT	21	59.75	57.14	CAAAATCACAACAGCAGCATC	21	59.34	42.86	212	CAT(8)	3
1370	DGR-1406	btb and taz domain protein 4	GACAACAAATTCACTCCAGCAC	22	59.64	45.45	ACATAGCTGCGCTCTCTCATC	21	59.76	52.38	140	CCA(6)	3
1371	DGR-1407	---NA---	TTGCGATGATGAGTTGTGTGT	21	60.18	42.86	AGGTTCTGGATTTTCTGCATC	21	58.25	42.86	148	TGT(14)	3
1372	DGR-1408	vesicle-associated protein 2-2-like	CACACATCACACCATCCTCTTC	22	60.43	50	GGCACGAGCTTTGTTTCTTC	20	60	50	165	TTC(6)	3
1373	DGR-1409	PREDICTED: uncharacterized protein LOC100815352	TGACATCTGTTCATCCATCCA	21	59.91	42.86	AGGAGAGCAACAACAGCAAAG	21	59.67	47.62	119	CAT(6)	3
1374	DGR-1410	elongation factor chloroplastic-like	CACCCACCTCTCCTCTTCTTT	21	59.72	52.38	GATGTTGACGTGTGGCTTCTT	21	60.17	47.62	172	CAC(7)	3
1375	DGR-1411	small hydrophobic protein	ACAAGATTTCCGCTTGGATTT	21	59.96	38.1	TCTCCGATCAACATTTTACAC	21	55.23	38.1	163	TTA(5)	3
1376	DGR-1412	unknown	CCAACTAGATCACATCCAAGCA	22	60.13	45.45	GCAATCCAAGAACTCATTCACC	22	60.87	45.45	234	TCA(6)	3
1377	DGR-1413	plant synaptotagmin	GTTTTCATCGCCGTTCTTTG	20	60.62	45	CCGAACAAACCCATCTTTTCT	21	60.34	42.86	175	TCT(5)	3
1378	DGR-1414	importin subunit alpha-1-like	GTCTGCACATAACCCCCATTT	21	60.98	47.62	TAGGACTTCTTCCTCGTCTCC	21	57.6	52.38	144	TAA(6)	3
1379	DGR-1415	---NA---	ATGCTGAGGAAGAAGATTGGA	21	58.88	42.86	CGCAACTCTATTTGAAAACAACA	23	59.35	34.78	157	ATG(5)	3
1380	DGR-1416	protein binding	GGGGAATGGAACGATAGTGTG	21	61.5	52.38	GGAAGCAATGATGTGAATAAAGG	23	59.86	39.13	176	CTT(6)	3
1381	DGR-1417	probable receptor-like protein kinase at1g49730-like	GGGGACCCACTCTTTCATTTC	21	61.94	52.38	AAGTGCATTCCAAGAAAAACC	21	58.23	38.1	137	TCT(6)	3
1382	DGR-1418	scarecrow-like protein	TTCATCATCAAGGTGGAACAA	21	58.96	38.1	TCACCAGAGCTAAAGGTATCAGG	23	59.79	47.83	151	CAG(5)	3
1383	DGR-1419	hypothetical protein MTR_7g111230	TTCCCAAATCCACCTCTTCTT	21	59.93	42.86	CGTTTCGATTTCATGTCTGCT	21	60.26	42.86	161	TCG(6)	3
1384	DGR-1420	phototropin 1 isoform 1	CACACTCATTCTTTCGTGGTGT	22	60.07	45.45	GAATTTACATCTTTTACTTGCTC	23	52.18	30.43	127	GAA(5)	3
1385	DGR-1421	protein chloroplastic-like	AGCTCGCGGAACAAAACAC	19	61.37	52.63	TTTCCCCTTTCCGTCATCTAC	21	60.31	47.62	147	TCC(6)	3
1386	DGR-1422	protein chloroplastic-like	TTCCAAGAAGCGGAAGTGTAG	21	59.5	47.62	CGAGGAATCGAAGGTCTTGT	20	59.28	50	161	AAG(6)	3
1387	DGR-1423	vacuolar protein 8-like	ACCAATACATTCCGCACCA	19	59.79	47.37	AGTGGAAACAGAAAATTAGCACA	23	58	34.78	141	CAC(7)	3
1388	DGR-1424	f-box protein at1g47056-like	AGCACACTCAACAAAAGAAAA	21	55.26	33.33	ACGGACGGTCGAGATTGATAG	21	61.4	52.38	119	CTT(6)	3
1389	DGR-1425	---NA---	TTATCATTACCTCATTCCTTC	21	51.11	33.33	TTTTTGTTTTTGGGGGTGTTT	21	60.45	33.33	130	GTA(5)	3
1390	DGR-1426	c-type lectin receptor-like tyrosine-protein kinase at1g52310-like	AAGTCCTCAACTTCTCCTGCTC	22	59.14	50	ATGGGTTTCACTTCCATCACA	21	60.23	42.86	130	TCT(5)	3
1391	DGR-1427	PREDICTED: uncharacterized protein LOC100806024	GTAAGGAAAAAGGGTGGATGG	21	59.69	47.62	TCTTCAAGGCAAAGAAAGAAA	21	56.92	33.33	141	ATT(8)	3
1392	DGR-1428	uncharacterized loc101203000	AACAAACCCACTGCTGTTCC	20	60.01	50	CTCACAATTTGCATTCCCATC	21	60.32	42.86	119	ATG(5)	3
1393	DGR-1429	abc transporter f family member 4-like	TGGTATTGATCTTCCACCATCT	22	58.39	40.91	CACGCTTCTTCAGCTCTTTGT	21	59.81	47.62	146	GGA(5)	3
1394	DGR-1430	hypothetical protein MTR_7g035190	TCCGGTTTCTTTTTGTTGTCTT	22	60.01	36.36	CCGACTTTATTGGAAATGCTC	21	58.71	42.86	173	TAT(5)	3
1395	DGR-1431	pentatricopeptide repeat-containing protein	GGTTGTATTTGGAGGAGCTTTG	22	60	45.45	CGAAATGCAGGTGGTATTTTT	21	59	38.1	139	AAG(8)	3
1396	DGR-1432	serine threonine-protein kinase ulk3-like	GCAGCAGCAGTTCTATCACTATC	23	58.33	47.83	CTGTTTCACTGCCACCTCTTC	21	59.9	52.38	171	GAA(6)	3
1397	DGR-1433	af120335_1 transposase	CCAAAAACCAAAAACCAAAAG	21	58.55	33.33	TGTGAATGGGATTGTGATGAA	21	59.77	38.1	179	CAT(6)	3
1398	DGR-1434	chaperone protein dnaj-related protein	ACCAGAAGCGAAGCTCAAAAC	21	60.92	47.62	GTTGCTGAATAGGGGCACAC	20	60.53	55	173	TTC(5)	3
1399	DGR-1435	---NA---	AAAAGCACACCCTCTTCTATGTT	23	58.4	39.13	CTCCTTCCAGCACTACAATCC	21	58.8	52.38	149	TTA(7)	3
1400	DGR-1436	trihelix transcription factor gt-2-like	CAAGCAAAGGCGTGAAGATAG	21	60.03	47.62	TGTCCTTGTTGGGTTCAGGT	20	60.4	50	182	CAA(6)	3
1401	DGR-1437	trihelix transcription factor gt-2-like	CACCACCTGAACCCAACAA	19	60.4	52.63	TCAATCCTTCTTCTTCTTCTCCA	23	59.47	39.13	135	GAA(7)	3
1402	DGR-1438	phosphatidylglycerol phosphatidylinositol transfer protein	GAAGAAACAGCGTTGAAGAGAAA	23	60.05	39.13	CCCAGCTTGTCAATGAAATAAA	22	59.12	36.36	154	GAA(5)	3
1403	DGR-1439	heat stress transcription factor b-3-like	TGTTGGGATTGGGAGTTCTT	20	59.38	45	TCTTCAACAAGAAGGGTGGTG	21	60.13	47.62	261	GTG(7)	3
1404	DGR-1440	protein unc-50 homolog	AATTTCGCAGGGAAGAAAGAA	21	60.19	38.1	CATGGGATTAGGTCGAGAAGA	21	59.14	47.62	193	AAG(8)	3
1405	DGR-1441	rrp12-like protein	AAAAGAGCACATCTAAAGAACAA	23	55.23	30.43	GGAAGCTCCACTGGGAAAG	19	59.79	57.89	119	GAA(5)	3
1406	DGR-1442	cysteine-type peptidase	TGACATGAGTCAGCAGCACAA	21	61.67	47.62	TCAGCAATCTCTAGCTGTGAAAA	23	59.3	39.13	201	ATG(7)	3
1407	DGR-1443	---NA---	TTACAAGGCACAAGAAGGACA	21	58.42	42.86	ACGATGCGTCAAAGCTCAA	19	60.56	47.37	205	TAT(5)	3
1408	DGR-1444	clp protease regulatory subunit x isoform 3	TTCTCTCTTCTTCGGTTCTTCT	22	56.59	40.91	GATTTTTGGTTATGGCGGTGT	21	60.95	42.86	158	CTT(5)	3
1409	DGR-1445	---NA---	TCTCCTCTCAACTGTACCATTCC	23	59.63	47.83	TGCAAGTCTCGGTAGTTT	18	51.55	44.44	117	ATG(5)	3
1410	DGR-1446	single-stranded dna-binding mitochondrial-like	ACATCACCCGATTCTTCCTCT	21	59.95	47.62	GTCCCACTCCTCAGCTTCTTC	21	60.39	57.14	152	CAG(5)	3
1411	DGR-1447	nuc-1 negative regulatory protein	TTTCTTCCTTCTTTCTCTCAA	21	53.64	33.33	GTCCTTGCCATGCTTCTCTC	20	59.96	55	166	TTC(5)	3
1412	DGR-1448	luc7 related protein	GAAATCCTCCCAATCTGCATC	21	60.79	47.62	CCGATTTGCTCCCATTAACAC	21	61.58	47.62	138	CTC(5)	3
1413	DGR-1449	pseudouridine-5 -phosphate glycosidase	CTAACGTCTCCGATCCTCCA	20	60.21	55	GGCACGGCCAAGTGATAAG	19	61.59	57.89	194	TAT(5)	3
1414	DGR-1450	vacuolar protein sorting-associated protein 52 homolog	GGGGTGGTTCTTCTTTCTTCTT	22	59.98	45.45	GAAGATTGTGGCGGTGGT	18	59.48	55.56	137	CTT(5)	3
1415	DGR-1451	clathrin assembly protein at5g35200-like	TCACTCCCTTCTTCAGTTACCA	22	58.84	45.45	TCTTCACACTTTCTCTCCTCCA	22	59.06	45.45	240	AAG(12)	3
1416	DGR-1452	acyl-coenzyme a oxidase peroxisomal-like	AATCAGATACCGAAATCATCCT	22	56.69	36.36	CGTCCTCACACAATAGGGAAC	21	59.46	52.38	111	GAG(6)	3
1417	DGR-1453	PREDICTED: uncharacterized protein LOC100798498	ACACTCATGGCGTCAGAAAAA	21	60.68	42.86	GAGGTCTTGATTCGGTGGAG	20	59.65	55	168	GAA(5)	3
1418	DGR-1454	at5g11000 t30n20_270	CATACCTGTACCACACCGACA	21	59.35	52.38	TTGAAAGGAGGAGGAAGAAGG	21	59.81	47.62	152	CTT(7)	3
1419	DGR-1455	nac domain-containing protein 94-like	AGCAGGATGGAAATTAGGACA	21	58.66	42.86	CAGCGCCAGTACAGCAAC	18	59.14	61.11	133	ATT(5)	3
1420	DGR-1456	nac domain-containing protein 94-like	CCTGAAGAAGGGCCAGCA	18	62.49	61.11	CCCTCTCCAAACACAACACAA	21	60.97	47.62	133	TGC(5)	3
1421	DGR-1457	bidirectional sugar transporter n3-like	TTCCAATTCCATCACCAATTAC	22	58.67	36.36	GGACACTTGCTCCATGAAAAC	21	59.59	47.62	172	AAT(5)	3
1422	DGR-1458	digalactosyldiacylglycerol synthase chloroplastic-like	GCGACTATGACAAGCAGCAC	20	59.63	55	GCCAAGAGATATGAACCCTTTTT	23	59.87	39.13	179	GAG(6)	3
1423	DGR-1459	clathrin assembly protein at5g35200-like	CTGGTCTCACAACAGTCCTCTC	22	58.95	54.55	GAACAGTGAAGCTGAATCCACA	22	60.3	45.45	125	TCT(14)	3
1424	DGR-1460	gata transcription factor 22-like	TTTGGAGAAGTGGACCAAGAG	21	59.31	47.62	TCATCAGTAGAAGCCATGAGAG	22	57.17	45.45	148	GCG(6)	3
1425	DGR-1461	transcription initiation factor tfiid subunit isoform 3	CCGATTCTTCCAAATCTAGGG	21	59.91	47.62	GATTGAGGTTGTGTAGCGTGAG	22	59.8	50	150	TTC(6)	3
1426	DGR-1462	transcription initiation factor tfiid subunit isoform 3	CTTCTTCTTCGCTCACGCTAC	21	59.42	52.38	GAACCTGATTTGGATTGGTTCT	22	59.33	40.91	166	CTT(6)	3
1427	DGR-1463	beta- -mannosyl-glycoprotein 4-beta-n-acetylglucosaminyltransferase-like	TCACACTCCTCGATTCCTGTT	21	59.71	47.62	GCTCAATGCTGCTCTAGTTCC	21	59.24	52.38	136	TGT(5)	3
1428	DGR-1464	auxin-induced protein 6b-like	CAACATCTAAGCGCAAGACAA	21	59.12	42.86	CCACAAATCTCTTATCATCCAAA	23	58.13	34.78	141	CGG(5)	3
1429	DGR-1465	sec14p-like phosphatidylinositol transfer protein patellin-4	AGAGCTTCTGAGGTTCCTGCT	21	59.78	52.38	GGAAGTTGCTCTCTTCCCTGT	21	59.87	52.38	145	AAG(5)	3
1430	DGR-1466	protein binding	TTCCACAGTTTGATTCTGGTT	21	57.16	38.1	GTTCCGGTGTCGTTATGAGTG	21	60.43	52.38	161	TTG(5)	3
1431	DGR-1467	1-acyl-sn-glycerol-3-phosphate acyltransferase	GGAATCTCCAAATCCAACATC	21	58.29	42.86	GAAGGCGGCGTATTTCTTCT	20	60.71	50	138	CAC(5)	3
1432	DGR-1468	f-box protein skp2a-like	CTGTTGAAGGTGGTGCTTTTT	21	59.27	42.86	CATCTTCCCTCCTTTCTCACC	21	60.06	52.38	157	TGG(6)	3
1433	DGR-1469	cytokinin riboside 5 -monophosphate phosphoribohydrolase log1-like	GGATGCAAAGTAAGAAGGCAAG	22	60.26	45.45	CCCAGGGCTACTACCACAAA	20	59.99	55	154	AGA(9)	3
1434	DGR-1470	mip pip subfamily	GTAAGCACACTCCACCACCAC	21	60.48	57.14	GTTCCAAACACAAAGGGAGAA	21	59.06	42.86	143	ACA(6)	3
1435	DGR-1471	plasma membrane intrinsic protein	GTTTTGGACCCGCTGTTATCT	21	60.37	47.62	TGCTGCTGCTCTAAGAATGTG	21	59.38	47.62	129	AGC(5)	3
1436	DGR-1472	em protein	GAGAGACTGTGGTTCCTGGTG	21	59.74	57.14	GTTTGCCCTCCCTTACTCCTT	21	60.83	52.38	189	ATT(6)	3
1437	DGR-1473	actin depolymerizing factor-like protein	CATTCCTCACCCTTCTTCTCC	21	60.06	52.38	GGGGTTGTGCTTTTACTGGTT	21	60.27	47.62	156	CTT(5)	3
1438	DGR-1474	chlorophyll a-b binding protein chloroplastic-like	AAGAATGGCGCACTATCAAAA	21	59.73	38.1	GTGTGCAACAATCAGCATACC	21	59.07	47.62	199	GGT(6)	3
1439	DGR-1475	---NA---	AAGAATGGCGCACTATCAAAA	21	59.73	38.1	TTCATTTACACCCACTGCATC	21	58.49	42.86	187	GGT(8)	3
1440	DGR-1476	hyoscyamine 6-dioxygenase-like	AGTGTGGGAATGGAGACTTTG	21	59.05	47.62	TATGCAGGTCTGGGATTCTTG	21	60.08	47.62	141	AAT(5)	3
1441	DGR-1477	hyoscyamine 6-dioxygenase-like	GAGTAGTAATAGTGTGAGAATGG	23	50.2	39.13	AGGTGCTCGATTCTTGTGGTT	21	61.06	47.62	146	TAA(5)	3
1442	DGR-1478	40s ribosomal protein s11	GAATTAGGGTTTTGCGTGCT	20	59.23	45	CAGAACCTGTTGCCTCCTTTT	21	60.65	47.62	197	GCT(5)	3
1443	DGR-1479	ras-related protein rabe1c-like	CAATAGATTCATTTCGGTTTTCC	23	58.91	34.78	TGCAACTTTTACCAACACCAC	21	58.59	42.86	207	AAT(6)	3
1444	DGR-1480	nadh dehydrogenase	GTGCCGAAGAGAAGCAAAAG	20	60.13	50	CGTCGTCGTAGAAGAGGGTGT	21	61.63	57.14	165	GAA(5)	3
1445	DGR-1481	---NA---	CCGTCTTCCTCCTCCTCTATC	21	59.29	57.14	GTGACAGCCTTGTCCTTCCTC	21	61.22	57.14	169	TGA(5)	3
1446	DGR-1482	f-box kelch-repeat protein	GACGCCTCCTTCCTCTCTTAC	21	59.48	57.14	TGTGACAACCTTCTCCTTCCT	21	58.78	47.62	131	TGA(5)	3
1447	DGR-1483	---NA---	CGCCATCTTCCTTTAGTTTCC	21	60.08	47.62	GATAGGTGGTGGTTTTGTCGT	21	58.83	47.62	152	TGA(5)	3
1448	DGR-1484	---NA---	GCAAAGGAGGCGGAGGAG	18	63.35	66.67	CCTTCGTTCCAAATTCCAAAA	21	61.15	38.1	166	TGG(5)	3
1449	DGR-1485	60s ribosomal protein l13a-4-like	AGCAGAACAAAATAACGTAACAA	23	55.96	30.43	CATATCCCTGAACCCGACAC	20	60.2	55	119	AGA(5)	3
1450	DGR-1486	clathrin light chain 1-like	CAAAACAGAGAAAGGGAGAAGGT	23	60.15	43.48	TAATTTTTGTCGGCCTCTTTG	21	59.24	38.1	149	CAT(6)	3
1451	DGR-1487	enzyme of the cupin superfamily	AAGAAGCAAGAAACCAACCAA	21	58.87	38.1	AAATGAACCCAGTTAGCACCA	21	59.48	42.86	164	CAT(9)	3
1452	DGR-1488	glyoxylase i 7	GTGTGCAGATCAGTGGAACAA	21	59.74	47.62	CGATCCCAAATCCAAATAACC	21	60.37	42.86	193	TAT(6)	3
1453	DGR-1489	histone 2	CGATTCTTCTTCAAGCTCGTT	21	58.73	42.86	AGGAGCGAGAGTTTGGTTTGT	21	60.3	47.62	133	CCG(5)	3
1454	DGR-1490	omega-amidase nit2-like	GGTTTGGATTCGCAGAAGAG	20	59.81	50	GCGAGCGAAGAAGAGAGAGTT	21	60.42	52.38	160	AAT(5)	3
1455	DGR-1491	lactoylglutathione lyase family protein	GAAGAGGAGAAGAAGAGGGACA	22	59.07	50	GCCTCTCAATGGGAACAAAC	20	59.53	50	204	ATA(6)	3
1456	DGR-1492	60s ribosomal protein l18a-1-like	CAACATGACTGCACAAGACAAA	22	59.81	40.91	GTACTGAGCAGGAGGGTAGGG	21	60.14	61.9	178	CAC(5)	3
1457	DGR-1493	bidirectional sugar transporter sweet3-like	CAAATCAAAGAACAATGGAGACA	23	59.12	34.78	CAATATCCAAAAGACGAGAAAAA	23	57.54	30.43	149	TCT(5)	3
1458	DGR-1494	f-box kelch-repeat protein at3g23880-like	TCCTCCTCCGCTATCTCATCT	21	60.32	52.38	TAGGCGGTGGTTTTGTGGT	19	61.34	52.63	150	TGA(6)	3
1459	DGR-1495	40s ribosomal protein s15	GCACACTCTGCATCGTCATC	20	60.45	55	GGTCCAGATCCCCTCCTTT	19	60.26	57.89	225	TCT(5)	3
1460	DGR-1496	gem-like protein 1-like	AGAAGAAACCGAAGCGAACA	20	59.99	45	TATGGAGCATAATCGGTGGAG	21	59.93	47.62	147	CCG(5)	3
1461	DGR-1497	---NA---	ACAATCAGAAGGGGGCAAC	19	59.92	52.63	CGAATTTGGGGAAGAAAAGAA	21	60.4	38.1	173	CTT(9)	3
1462	DGR-1498	---NA---	CATTTGTATCAGCACCAGAGGA	22	60.13	45.45	CTAATGGAAGGGGCTTGTGAG	21	60.98	52.38	122	TTC(6)	3
1463	DGR-1499	e3 ubiquitin-protein ligase bah1	AATACATGGTTTGCAGAAAGG	21	56.8	38.1	TTGAAGCCAACAACAGGAAG	20	58.9	45	118	GAA(6)	3
1464	DGR-1500	protein chromosomal-like	CAACGATGCCTTCACTCACTT	21	60.31	47.62	ACCATCGCATTTTGGGTTT	19	60.18	42.11	146	CTT(9)	3
1465	DGR-1501	iron-sulfur assembly mitochondrial-like	GATTCCGACAGAACGAGAGG	20	59.8	55	GGCTCAGGAGAAGAAGAGGAA	21	60.08	52.38	106	CTT(5)	3
1466	DGR-1502	mo25-like protein at5g47540-like	AGTTGCAGAGAAAGTGCCAAG	21	59.67	47.62	TTTGATCGACGAAGAGAAGAAG	22	58.72	40.91	175	AGA(7)	3
1467	DGR-1503	soluble diacylglycerol acyltransferase	ACGTGCCCTTCCTTTTCC	18	60.05	55.56	GGTTCCCTTCTCCTTCTCCTT	21	60.06	52.38	177	GTG(5)	3
1468	DGR-1504	protein	TGCCGCCTCCTTCTCCTC	18	63.99	66.67	CGGCACCACTCCTATGTAATC	21	59.47	52.38	164	GCT(9)	3
1469	DGR-1505	---NA---	CACATAACAACAAATGCCAGAA	22	58.61	36.36	AGGCTGAGGAAGAAGGGTAGA	21	59.47	52.38	190	CTT(6)	3
1470	DGR-1506	nucleosome assembly protein 1 2	GGGTTTGACCTCCTCCTTCTT	21	60.83	52.38	ACAAGGTCGGCTCTGTTCTCT	21	60.44	52.38	139	CTT(7)	3
1471	DGR-1507	lysine--trna ligase-like	GAACACCTCGTACCCTCCTTC	21	59.99	57.14	TGGATCAAGCCCTTTACTTCTC	22	59.73	45.45	160	TCT(6)	3
1472	DGR-1508	uncharacterized loc101218799	CTCTGGTTTCGATGCCTTTC	20	59.81	50	TTGACTGCTGTTATTCCTTTTCC	23	59.66	39.13	141	TGA(6)	3
1473	DGR-1509	serine arginine-rich splicing factor 33-like	TTCGCACCTTCCTCTACATTC	21	59.33	47.62	GAGGCTTCCATTGTTGTTGTT	21	59.09	42.86	215	GGC(5)	3
1474	DGR-1510	---NA---	CAATAGAGAAGCGTGCCATTT	21	59.37	42.86	GTCATCGGTGGAAGGGTTT	19	59.77	52.63	159	TCT(6)	3
1475	DGR-1511	transcription factor bhlh61-like	CAGCCACTACATACTTAGGCTTC	23	57.34	47.83	GCACAGACACTTTTCGCTTTC	21	60.05	47.62	284	ATC(8)	3
1476	DGR-1512	transcription factor bhlh93	ATGATGCTTTCGATGTTGATG	21	58.59	38.1	GAAACTAGCAGTGGGGCAAG	20	59.88	55	193	ATC(6)	3
1477	DGR-1513	serine carboxypeptidase	ATCCGAAAGCAATCAGAAACA	21	59.7	38.1	AATCCCCCAACCCAATATACC	21	60.83	47.62	150	TTA(6)	3
1478	DGR-1514	casein kinase ii subunit beta-like isoform x1	CTAGCTCCCTCGCTCGCCTCT	21	66.66	66.67	GCCCTAAAATGTCATCCAATC	21	58.38	42.86	154	TTC(6)	3
1479	DGR-1515	scarecrow-like protein 8-like	AAATCATGCAATCCATCAACC	21	59.64	38.1	CAGACAGCAGTTCATAACAGAAA	23	57.26	39.13	186	ATT(7)	3
1480	DGR-1516	ubiquitin-conjugating enzyme e2 5-like	CAACAACTCAACCCCAAAAAG	21	59.5	42.86	TTGGGTCCATCGAAATAAACA	21	60.17	38.1	171	AGA(6)	3
1481	DGR-1517	---NA---	TGAATGAGGCAAAGTGAGGAG	21	60.38	47.62	TCGATTTCAATGGTCGTGGT	20	61.31	45	150	TCT(5)	3
1482	DGR-1518	---NA---	TGAGGCAAAGTGAGGAGTGAG	21	60.57	52.38	TCGATTTCAATGGTCGTGGT	20	61.31	45	153	TTC(5)	3
1483	DGR-1519	e3 ubiquitin-protein ligase sinat3-like	GTGTTAGCTTTGGGAGAGGAA	21	58.45	47.62	CCACCACTGCTATGATGAACC	21	60.39	52.38	157	ATC(5)	3
1484	DGR-1520	rna-directed dna polymerase	TGCAGCACCAACAACCAC	18	60.31	55.56	TGAAGAAGAAGATGGAGGGAGA	22	60.32	45.45	139	CTT(5)	3
1485	DGR-1521	long chain acyl- synthetase 4-like	CGGAGAGAGGCAGAGAGTAGA	21	58.93	57.14	AGAGAGACGAAGCGATTGATG	21	59.59	47.62	186	CTT(5)	3
1486	DGR-1522	abscisic stress ripening protein 1	CACTTGTTATTATTCCCTTCACC	23	56.8	39.13	GTGCTTGTGGTGCTTTTCTTC	21	59.91	47.62	165	CAC(5)	3
1487	DGR-1523	hypothetical protein	TCTCCGAAGGAAGGTAGAAAGA	22	59.48	45.45	TTGATGTCATTACCAACGGAAC	22	59.73	40.91	171	GAA(6)	3
1488	DGR-1524	ubx domain-containing protein	AATATGGAGGCAACGTGAATG	21	59.84	42.86	TCTAGCAGCATTGAGGAAAGG	21	59.6	47.62	197	TGG(5)	3
1489	DGR-1525	aminotransferase family protein	TGCAAGGGAACAAAGAGGTG	20	61.2	50	GTGTGGTCCTAAAGCAGGAGA	21	59.34	52.38	171	AAT(5)	3
1490	DGR-1526	atp synthase mitochondrial f1 complex assembly factor 2-like	TCTGACTCCTCCTCCTCTTCC	21	59.94	57.14	CCTCGTCGTCACCTTCTTGT	20	60.3	55	180	ACA(5)	3
1491	DGR-1527	nadh dehydrogenase chloroplastic mitochondrial-like	CAATCGGTGTGGTTTATCTTTG	22	59.38	40.91	CCTACTGGGATAAGTTTTTGG	21	55.52	42.86	154	CAA(6)	3
1492	DGR-1528	---NA---	AGTTTGTATTTGTGGAATGTGAA	23	56.3	30.43	GTGGTAGGGGCCATGAAAG	19	60.32	57.89	141	ATC(5)	3
1493	DGR-1529	plasma membrane-associated cation-binding protein 1-like isoform 2	CAGTGTTGCATTGAGTTTGATAG	23	57.53	39.13	CTTTGGAAGCACCTTGGATTT	21	60.47	42.86	121	AAAG(7)	4
1494	DGR-1530	udp-n-acetylmuramoyl-l-alanyl-d-glutamate-- -diaminopimelate ligase-like	AGTATCATCCCAGCTCCCTTC	21	59.55	52.38	CCTACCCCATTTGCTGCTT	19	60.08	52.63	236	TTAA(5)	4
1495	DGR-1531	chlorophyll a b-binding protein	AAGAGTACCCCTCAAAGCA	19	54.92	47.37	GTATAGATTCACCTCTTGACC	21	50.42	42.86	232	TAGT(5)	4
1496	DGR-1532	rab gdp dissociation inhibitor alpha	GGGTGTCAACCTTCTCTCAAC	21	58.63	52.38	TTGAGGCCAGTACCCAAAAC	20	59.97	50	139	TTCT(4)	4
1497	DGR-1533	ribulose- -bisphosphate carboxylase oxygenase small subunit	ATACTTGCCAGACCTGAACGA	21	59.75	47.62	AACTAACCACCAACACGCAAC	21	59.95	47.62	177	AACT(4)	4
1498	DGR-1534	probable carboxylesterase 1-like	GTGCCAAGGATTGCTACTTTC	21	58.85	47.62	AATTTTCGGACATACGGATACA	22	58.39	36.36	230	CATG(4)	4
1499	DGR-1535	uncharacterized loc101212329	TTCACAAACAAGGTGACAACAA	22	59.12	36.36	CGTTTTCCTCCAATCTTCCTC	21	60.06	47.62	112	GAAA(4)	4
1500	DGR-1536	probable aquaporin pip1-2-like	GCACTTGTGTTGTGAGGTGTG	21	60.26	52.38	CTCTCTCTGTTTGTGCTGCTGT	22	59.86	50	128	AAAG(4)	4
1501	DGR-1537	ketol-acid reductoisomerase	CGCCAGTCCAACTAGAAAGAA	21	59.5	47.62	AACCAGGTAAACAAAACAGGAAA	23	59	34.78	122	TGGT(4)	4
1502	DGR-1538	aldo-keto reductase family 4 member c9-like	GGGATTACGCAAGTGATCGT	20	59.96	50	ATAGCGGTGGTAACTGCTTTG	21	59.3	47.62	171	AATT(4)	4
1503	DGR-1539	rubredoxin family protein	AGCTCTCCTTGTGTATGGTCTTC	23	58.94	47.83	TCCATGTTTATGCACCTCATC	21	58.44	42.86	131	TTTA(5)	4
1504	DGR-1540	kda vesicle transport	GAGGGGGACGGAGAGAGA	18	60.29	66.67	GGAGAGAGACGGAGAGGAAGA	21	60.08	57.14	163	AGAA(6)	4
1505	DGR-1541	transcription elongation factor 1 homolog isoform 1	TGCTGTCTCCACTCTCTACCC	21	59.46	57.14	ATTTCCTCTTTCCCATTGCTC	21	59.55	42.86	151	CATT(4)	4
1506	DGR-1542	dual specificity phosphatase cdc25	GCCAGGTTAGTGTGTGTGAGTG	22	60.67	54.55	CCTCCTTCTCACGCTTCTTTT	21	60	47.62	163	GTGA(4)	4
1507	DGR-1543	glycerophosphodiester phosphodiesterase gde1-like	GGGAAAGCGACAAGAAATAACA	22	60.47	40.91	GGCCTTGAGAGCCATTAGAGA	21	60.85	52.38	152	TTCT(4)	4
1508	DGR-1544	bifunctional inhibitor lipid-transfer protein seed storage 2s albumin superfamily protein	TGGTTTTGTTTGTCCACCTCT	21	59.48	42.86	ACATGAACCCATCAGAAAAAC	21	56.49	38.1	195	TTAA(4)	4
1509	DGR-1545	bifunctional inhibitor lipid-transfer protein seed storage 2s albumin superfamily protein	GTGGCATGACTCCTCCTCCT	20	61.62	60	CATGAACCCATAAGAAAAACC	21	56.14	38.1	222	TTAA(5)	4
1510	DGR-1546	coiled-coil domain-containing protein 73-like isoform x1	GGGCTGTGTGGTACAAGTAAGG	22	60.82	54.55	GAAGATCGAGCGAGTTGAGTG	21	60.15	52.38	138	TTCT(4)	4
1511	DGR-1547	alpha- -glucan-protein synthase	GTTCCTCTTCCTCTCCAGCAC	21	60.39	57.14	GGCGGTGTTCTCATTCATTC	20	60.47	50	177	AATT(4)	4
1512	DGR-1548	yth domain family protein	TCTCTTCCCAAAAACCCAAAC	21	60.32	42.86	TTTAGCCCCAAAATCGAAGAA	21	60.88	38.1	146	CTTT(4)	4
1513	DGR-1549	adp-ribosylation factor-like protein	GGTGTCCAAGTCAACACAGAAA	22	60.05	45.45	CGAAGAAAGGAGGGAAAGAAA	21	59.82	42.86	151	AAGG(7)	4
1514	DGR-1550	outer envelope pore protein 16- chloroplastic-like	GTTATTTCCACCTGCCACCTC	21	60.74	52.38	CGCGTCTCCAAGTTACTGCT	20	60.59	55	175	GAAA(6)	4
1515	DGR-1551	sgt1	AAGCGGGTTGAGTGAGTGAG	20	60.44	55	CTTGAGGCGAGAGACTTGAGA	21	59.88	52.38	158	AAAT(4)	4
1516	DGR-1552	fmn binding protein	GGGGAGAAAGAAGAAAGAAAGG	22	59.72	45.45	GGAAAGAGGGACGAGAGAAGA	21	59.94	52.38	176	TGGT(4)	4
1517	DGR-1553	cysteine proteinase inhibitor	GACAGTCACCAACTATACCAAA	22	54.35	40.91	CACAAGAGAGAACGCACCAAG	21	61.01	52.38	148	AAAC(4)	4
1518	DGR-1554	ndh-dependent cyclic electron flow 1	GTGACTGTGAACCCTGGAGAA	21	60.14	52.38	AAAAGGATTGGAGAATAGTAGG	22	53.61	36.36	130	TCTT(4)	4
1519	DGR-1555	---NA---	TTTTGAACCCTAATCCCCTTT	21	58.85	38.1	TGGATAATAATGGCTTCCTCCT	22	58.97	40.91	202	TTAT(4)	4
1520	DGR-1556	probable methyltransferase pmt8-like	ACGCAAACACACACTGTCATC	21	59.66	47.62	ATTCTTCACACCAGGCCAAC	20	59.97	50	193	TATT(4)	4
1521	DGR-1557	axial regulator yabby 1-like	GTGTCTCTGCGCCTTTCTTT	20	59.62	50	TGATGATTGGTCTCTTGATTGG	22	59.93	40.91	148	ATCA(6)	4
1522	DGR-1558	tetraspanin family protein	TTGCTGCTCTATCTCTCTATCT	22	53	40.91	TTTATTCGAGGAAGGAATGAATG	23	59.47	34.78	125	CTTT(4)	4
1523	DGR-1559	l-type lectin-domain containing receptor kinase -like	ACTTTCTTCCTCTGCTTCCTC	21	56.88	47.62	CCAATCTTTGATGGGTTCTGT	21	58.9	42.86	185	TTCT(5)	4
1524	DGR-1560	translocase of chloroplast chloroplastic	ATTCACTCATTCTCCCCCAAC	21	60.18	47.62	GTTTTCAGTCCCACCCACTC	20	59.4	55	178	CTCC(4)	4
1525	DGR-1561	mnd1-interacting protein 1-like	CACAAAAATCCCCCTTCATTT	21	60.04	38.1	GGCCCTCATCCCTTTATATCC	21	60.83	52.38	174	CTCA(4)	4
1526	DGR-1562	v-type proton atpase subunit d-like	CCCCATTGACTCCTTGGTAGA	21	61.24	52.38	TTTGCAGATATTGTTAGGGTTG	22	56.92	36.36	219	TCTT(4)	4
1527	DGR-1563	heat stress transcription factor b-4-like	AAGGCTTCTTTCAAAATCCAA	21	57.99	33.33	ACTCATCTCACGCACACACAC	21	59.81	52.38	194	CTTT(7)	4
1528	DGR-1564	selenium binding protein	CTTCTTCTCCGGCACCTCTAC	21	60.39	57.14	CGGTCTTCCCTTTCTCCTTTT	21	60.92	47.62	215	TTTA(4)	4
1529	DGR-1565	selenium binding protein	CGGTCTTCCCTTTCTCCTTTT	21	60.92	47.62	CTTCTTCTCCGGCACCTCTAC	21	60.39	57.14	215	AAAT(4)	4
1530	DGR-1566	phosphatase 2c family protein isoform 1	GTTTTGAAAGGAAAAGGAAAAGA	23	58.06	30.43	AAAAACACAAAAGAGGTGAAGG	22	57.47	36.36	169	TTTC(5)	4
1531	DGR-1567	probable glutathione s-transferase parc-like	CTAATGGCATGGGTCAAAAGA	21	59.95	42.86	CCAGAAACCCACCAAATACAA	21	59.71	42.86	219	AAAT(6)	4
1532	DGR-1568	saur family protein	ACCGCACAAAACACATTTCTC	21	60.03	42.86	CTTCATTCCAACAACCACCAC	21	60.26	47.62	224	TTCT(4)	4
1533	DGR-1569	uncharacterized loc101209663	GCATAAGTTAGTTGGCACTTGG	22	58.83	45.45	TCTTCCCATTTGGATGCTGT	20	60.46	45	168	AAAG(4)	4
1534	DGR-1570	pyrophosphate--fructose 6-phosphate 1-phosphotransferase subunit beta-like	GTAAAAAGTGGGGTTGGGAGA	21	60.21	47.62	CCACAATGCTTCTGTTTTGATG	22	60.53	40.91	143	CTAA(4)	4
1535	DGR-1571	homeobox-leucine zipper protein hat22-like	CATACATTAAAGGAAAGCAA	20	50.82	30	TTCTATAACCCCTTCACCAACC	22	59.24	45.45	213	TAGG(4)	4
1536	DGR-1572	uncharacterized loc101222012	TTCGAGGGCCTTACATTAACA	21	59.59	42.86	AAACTCCTTTTGAAGAATAACCA	23	56.28	30.43	162	CATA(4)	4
1537	DGR-1573	abc transporter-like protein	ATGCTCCATGAAAGCTAGGG	20	59.29	50	GCTCAGGTAGGGGCAAAGTAG	21	60.27	57.14	115	TCTT(4)	4
1538	DGR-1574	dentin sialophospho	TCATCGCCATAGAACCATACA	21	59	42.86	GGGAACCCGAAAATCAAAAG	20	60.64	45	158	TATG(4)	4
1539	DGR-1575	tubulin gamma-2 chain	CTAGCGTTGGTTGCGTTTC	19	59.48	52.63	AACACATCTTTCCTGTCACCAC	22	58.97	45.45	209	AGAA(4)	4
1540	DGR-1576	nedd8-specific protease 1-like	TGTGCAAAAGTCGAACAACAA	21	60.32	38.1	ATGGTGATCCCTTCATAGTCAAA	23	59.72	39.13	170	AACC(5)	4
1541	DGR-1577	pi-plc x domain-containing protein at5g67130-like	ACTCTGGCTACCATGACTTCC	21	58.27	52.38	ACAACAGATTCGCTGGACAAA	21	60.68	42.86	154	TATG(4)	4
1542	DGR-1578	probable glucuronoxylan glucuronosyltransferase irx7-like	GACCATGTCTTCGTCGCTTC	20	60.81	55	GTCCTCCTTCAAAACCAACCT	21	59.47	47.62	132	CTAA(4)	4
1543	DGR-1579	core-2 i-branching beta- -n-acetylglucosaminyltransferase family protein	CTTTCAAAATCGCGTTCCTCT	21	60.73	42.86	GTGATGTTCACGGTTGGGTCT	21	62.18	52.38	133	CAAC(4)	4
1544	DGR-1580	n-alpha-acetyltransferase 60-like	TGTGTCCCCAACACATAACAA	21	59.72	42.86	ACCTTTTCTGGAGGCAATCAA	21	60.97	42.86	162	TATT(4)	4
1545	DGR-1581	---NA---	TGTTCCTTTCCCTTGAACACA	21	60.51	42.86	GCCGTAAACAAAACGTAAA	19	54.08	36.84	212	TTAA(5)	4
1546	DGR-1582	---NA---	CAGTGATTTGATTTCATTGCT	21	55.39	33.33	CCGAAACCCCATCCTACAC	19	60.18	57.89	149	AGAA(4)	4
1547	DGR-1583	probable protein phosphatase 2c 52-like	GGGGGTGTTTATGGAGTGAA	20	59.65	50	TGATCCAGTGAGTGAAGAGGAA	22	59.84	45.45	148	TCAC(5)	4
1548	DGR-1584	50s ribosomal protein chloroplastic-like	GCAACTTGAAGAAGCTGGTG	20	58.65	50	AAAGTGGGCCATATTTCTTTT	21	56.85	33.33	199	TTAA(4)	4
1549	DGR-1585	phd finger family protein	GGAAGGAAGAAAGCAAGAACAA	22	59.87	40.91	GTCCAGCCAGCAGCTAAAATC	21	61.26	52.38	126	GGAA(5)	4
1550	DGR-1586	50s ribosomal protein chloroplastic-like	CCAGTTGATGTTTTCTTTGTTG	22	57.34	36.36	TTGATGTTGATCCTCCTGTTCTT	23	59.99	39.13	158	AAGA(6)	4
1551	DGR-1587	dof zinc finger	GGGGACCACATAGAAGAG	18	52.6	55.56	TTGTTGAAGTAACAGAACTTGG	22	54.73	36.36	224	GTTT(4)	4
1552	DGR-1588	reticulon-like protein b11-like	CGCTGGTTGTTATACTCGACA	21	58.86	47.62	CCAATTCTTCCAAAGCAACAC	21	59.6	42.86	161	CACT(4)	4
1553	DGR-1589	f-box protein	GCAAAGGAAAAAGGACAAAGG	21	60.1	42.86	GGCGATGGTGAATGAAGAAG	20	60.6	50	242	GATA(4)	4
1554	DGR-1590	---NA---	TTAATGACTGGGAGAAAGAGA	21	54.17	38.1	GATCACGGTAAGAGAAAGAGAAA	23	56.83	39.13	191	GATA(5)	4
1555	DGR-1591	large subunit gtpase 1 homolog	GTCCCTGCAACCAACAAAAC	20	60.4	50	TGGTTATCGTTCTTTCCCATCT	22	59.84	40.91	165	AACA(4)	4
1556	DGR-1592	ethylene-responsive transcription factor rap2-1-like	GCTTGACCCTCTATCATTCCTC	22	59.2	50	CGCTTCCATTTTAATTCATGGT	22	60.2	36.36	211	ACAT(4)	4
1557	DGR-1593	protein rotundifolia like 14	CCATACATACATTATAGCTTCTT	23	50.24	30.43	TGTAAAGCCTTGTCCTTTGTTG	22	59.31	40.91	178	TCAT(4)	4
1558	DGR-1594	14-3-3 protein	TCGGTAACACCATCACAAATAGA	23	59.39	39.13	ATCTTGGTCCGTGGCTTG	18	59.63	55.56	174	TTTC(4)	4
1559	DGR-1595	at1g04290	GGGGAAGGAAAACAGTGAG	19	57.12	52.63	GAGGACTAAGGGTTCCCAAGA	21	59.56	52.38	170	AAGA(4)	4
1560	DGR-1596	bes1 bzr1 homolog protein 4-like	TCTACTCATAATCAACGCTTTTC	23	55.56	34.78	CGCTATTGCTCTTCTCCTCCT	21	60.12	52.38	199	CTTT(4)	4
1561	DGR-1597	dna polymerase v-like	AGAATGCAGCCAAAAAGGTTC	21	60.61	42.86	AAAGACTTGGTGAGGTTGAGTTT	23	58.37	39.13	166	CAAG(4)	4
1562	DGR-1598	acireductone dioxygenase	AACCATAACATACAACGGCAAA	22	59.3	36.36	GATCATTTCCCAGCAAGAGG	20	59.63	50	212	TTAT(4)	4
1563	DGR-1599	unknown	TAGAGGGGAAGAAAGGGTGAA	21	60.05	47.62	CAGCAGGGATAAAGAGCAGAA	21	59.6	47.62	179	GTTA(4)	4
1564	DGR-1600	zinc finger protein 4-like isoform 1	CCAGAGGCTTGTGTTTTGTCT	21	59.39	47.62	CAAGATCAAGCGATGAGAGTG	21	58.61	47.62	151	AAGC(5)	4
1565	DGR-1601	cationic amino acid transporter chloroplastic-like	CAGATAGACGTGGTGGCTGT	20	58.75	55	CCCTGGTGCTGTCATTTTCT	20	60.11	50	154	TTCA(5)	4
1566	DGR-1602	opc-8:0 ligase1	GGGGATACAGAAACAAAAA	19	52.6	36.84	TGTGATGAGATGAAGGTGGTG	21	59.54	47.62	186	AAAG(4)	4
1567	DGR-1603	udp-glucuronate 4-epimerase 1-like	GCATTTTCATTCCCCTCATTT	21	60.14	38.1	GTAGACCTGGCGGTTCATGTT	21	61.31	52.38	150	AAGA(5)	4
1568	DGR-1604	cellulose synthase a catalytic subunit 6	GGATCTCGTGACAGACTTGCT	21	59.47	52.38	TCTTCCTCCAGTGTGCATCTT	21	59.86	47.62	133	TGTT(4)	4
1569	DGR-1605	2-nonaprenyl-3-methyl-6-methoxy- -benzoquinol hydroxylase	GTAGCAACAACCCTCATCACA	21	58.64	47.62	TTCTTCTGCCTCTGCTGTTTC	21	59.75	47.62	198	TGAT(5)	4
1570	DGR-1606	myb transcription factor myb75	CTGAGCACACACCCCTTTTCT	21	61.62	52.38	GCTCTGCCTCTCTTGCTCTAAC	22	59.93	54.55	150	TTAG(4)	4
1571	DGR-1607	protein chromosomal-like	CCTCCATTCTCTCTTCTCCATTT	23	60.08	43.48	ATCTTGACCGTTGATCGTGAG	21	60.13	47.62	118	CTTT(10)	4
1572	DGR-1608	mlp-like protein 34-like	ATCACTGCTGCTTCTCCTCAA	21	60.15	47.62	CCAAAACACACACTTCAATATCC	23	58.41	39.13	134	TAAT(4)	4
1573	DGR-1609	tetratricopeptide repeat-like superfamily	GAATTGAGCGTGGACGAAGA	20	61.33	50	GGGGAGAAAAAGACAACCAAC	21	59.83	47.62	142	AAGA(4)	4
1574	DGR-1610	---NA---	ACTCTCTCCAAAACCCCACA	20	59.55	50	AAACAGAGAAGGGGTGAAGAA	21	57.9	42.86	160	TTCA(6)	4
1575	DGR-1611	ankyrin repeat-containing protein at3g12360-like	GTAGTCCCCTCTTTCCCTTTG	21	59.09	52.38	CCCGAATCTTGCTACTCTCGT	21	60.77	52.38	165	TTTA(4)	4
1576	DGR-1612	3-epi-6-deoxocathasterone 23-monooxygenase-like	TCCAGGAACAAGGCTATACAAA	22	58.76	40.91	TCCTCTTCACAATCTTCACCA	21	58.27	42.86	136	ATGC(4)	4
1577	DGR-1613	par1 protein	TCTCCACAGCTTCTCCTCAAA	21	60.12	47.62	GGATGAAAAGGGAAGAAAACAA	22	59.46	36.36	147	CAAA(5)	4
1578	DGR-1614	---NA---	CTAGCTGCCCTCTTCTTTTCC	21	59.62	52.38	ATGATGCTCTCCTTGCTCTGT	21	59.06	47.62	149	ATCC(6)	4
1579	DGR-1615	6-phosphogluconate dehydrogenase nad-binding domain-containing protein	CAATCTTATTGAGTAGGGTCGT	22	55.13	40.91	ATGGTTGCTAATGGTGATGGT	21	59.19	42.86	141	TAAC(4)	4
1580	DGR-1616	---NA---	TTAAACTTCGCCGGTTACATC	21	59.13	42.86	CCATTCACAAGTTCCTCAACA	21	58.61	42.86	100	AGTT(5)	4
1581	DGR-1617	aldo-keto reductase family 4 member c9-like	TGATTTTCCTCCTCCATACGA	21	59.51	42.86	GCCTGAAAAGTTCCTAATCCAAC	23	60.35	43.48	240	TTAA(4)	4
1582	DGR-1618	uncharacterized loc101214389	CTGTCTCTGCCTTCGAGATTG	21	60.14	52.38	AACACGATTGGTTGATTGGTT	21	59.21	38.1	156	AATC(5)	4
1583	DGR-1619	vacuolar protein sorting-associated protein 62	CCCATTTGTTTTGGTGTGTTT	21	59.62	38.1	GTGGAAGAGGTGAAGGGAGAG	21	60.24	57.14	150	GAAA(5)	4
1584	DGR-1620	---NA---	CTCCTTCAATGCTCCTCTCCT	21	59.96	52.38	TTCATCACAGTGCTCCAAAC	20	57.2	45	207	AACT(4)	4
1585	DGR-1621	---NA---	GGGAAAAGCGAAAGAGAAGAG	21	59.6	47.62	GTATCCGCCAGAGTGAGGAAG	21	61.16	57.14	146	CCTT(4)	4
1586	DGR-1622	tetratricopeptide repeat domain-containing protein	CGACATCGTCAATTCTTTCCT	21	59.18	42.86	CCTAGCAACCTCAATCCCTTC	21	60.08	52.38	195	CTTT(7)	4
1587	DGR-1623	protein notum homolog	ATGTCGGTGCCACTTTTTACC	21	61.14	47.62	TGCAAATGAAGGAATGACTGAA	22	60.62	36.36	171	TATT(4)	4
1588	DGR-1624	cbl-interacting serine threonine-protein kinase 11-like	ACCACTTCTTCCCATCGAGTT	21	59.99	47.62	GTCGTTTTGTGTTGGTGGTGT	21	60.76	47.62	132	AGTT(4)	4
1589	DGR-1625	---NA---	AGCAAGGGTTTCTTTTATTCAC	22	56.67	36.36	GCCTATGCCTTACTTTTGACC	21	57.9	47.62	170	TTTA(6)	4
1590	DGR-1626	plasma membrane-associated cation-binding protein 1-like isoform 2	TCCAAACTGCACTCAACAATC	21	58.76	42.86	GGATTTCCAATACCCCATCT	20	57.65	45	119	AAAG(5)	4
1591	DGR-1627	cytokinin riboside 5 -monophosphate phosphoribohydrolase log3-like	TTCGGATTTGGATTCTTGTTG	21	59.92	38.1	AGCTGAATAGCAGCATCTTGG	21	59.63	47.62	179	ACTA(4)	4
1592	DGR-1628	sec14 cytosolic factor-like	TTCCACATACTCCCCTTTTCTC	22	59.46	45.45	CTCCATCAAATGACCCAAAAC	21	59.28	42.86	151	TTTC(4)	4
1593	DGR-1629	homeobox protein knotted-1-like 3-like	CAGCAGAAGAGAAACGGAAAA	21	59.62	42.86	TGCTATTACGGTGAAGGAAAA	21	57.47	38.1	187	CTAG(4)	4
1594	DGR-1630	homeobox protein knotted-1-like 3-like	GCCACAGAAAAGAAAACAGCA	21	60.41	42.86	GTTGGTGGTGAAGTGGTGAAA	21	60.84	47.62	285	TTAG(4)	4
1595	DGR-1631	---NA---	GCAATCATATCAAGCCATTTTGT	23	60.22	34.78	AGATTAAGTGGGAATTTCAGG	21	55.01	38.1	182	TGCA(4)	4
1596	DGR-1632	wd-40 repeat msi4	ATGCCGCAATCTAATGTTCCT	21	60.84	42.86	CAATTCCTAGTCCGAGTTCGTT	22	59.65	45.45	157	AAGG(4)	4
1597	DGR-1633	PREDICTED: uncharacterized protein LOC101498814 isoform X1	CGGTGGCAGTTATTTTGATGT	21	59.87	42.86	ATGCAGGACCTTTGGCTTTT	20	60.99	45	212	ATTA(4)	4
1598	DGR-1634	atp binding protein	TCATTCATTTGTTGCATTCCTC	22	59.94	36.36	AGAAGCCTCGGACAACCAC	19	60.25	57.89	129	GAAA(4)	4
1599	DGR-1635	9-cis-epoxycarotenoid dioxygenase	TTCAAGAGTGCCTTATGGTTTC	22	58.38	40.91	TAAAAATCTCCCCTCGCTCAC	21	60.57	47.62	157	CTTT(4)	4
1600	DGR-1636	transcription factor bhlh61-like	GGGGGATGAAGAAGTGAAAGA	21	60.43	47.62	TTCATAGCACTGGAATTTGTGG	22	60	40.91	175	AAGA(12)	4
1601	DGR-1637	mate efflux family protein dtx1-like	TGGCATGGGTCATCATAAAAG	21	60.71	42.86	TTTGTTTTGGTTGGACAGATTAG	23	58.22	34.78	163	GCAA(4)	4
1602	DGR-1638	serine mitochondrial-like	TTGTTGGTGAGTAAGTGCTGTG	22	58.9	45.45	GCGAGCTTTGTCTCTCTCTTG	21	59.51	52.38	168	AAAG(5)	4
1603	DGR-1639	---NA---	TTTTTCCAAACCAAGCCTAAA	21	58.77	33.33	CACTAAATCAGTCAATAAAACAC	23	51.17	30.43	242	TTAT(4)	4
1604	DGR-1640	transcription factor tcp9-like	GGCTTTGTGAATTACGGTTTCT	22	59.54	40.91	CCATTTTCAATCCCCTAACCT	21	59.19	42.86	131	GGAA(4)	4
1605	DGR-1641	high chlorophyll fluorescence phenotype 173 protein isoform 2	GGGGGCAACAATTTCAGGT	19	62.04	52.63	AGAGAGCAGTGTTAGCGGTTG	21	59.69	52.38	128	CTAA(4)	4
1606	DGR-1642	microtubule-associated protein 65-1	CTTCTTCATTGTTCCCTACTCAC	23	57.05	43.48	AACCACAGGTGTTCTCTCCAA	21	59.61	47.62	158	ACTC(4)	4
1607	DGR-1643	---NA---	TGCCCTTCTTCACCATAGTCC	21	61.39	52.38	ATTGAGGTTGGTTGTGCTTTT	21	58.62	38.1	154	GAAA(5)	4
1608	DGR-1644	udp-glycosyltransferase 75d1-like	CAGTAGCACCTTGCCACACAC	21	61.75	57.14	CCGTTTTGGGTTAGTTTATTTCC	23	60	39.13	148	TTAT(4)	4
1609	DGR-1645	plasma-membrane associated cation-binding protein 1	CAGTGTTGCATTGAGTTTGATAG	23	57.53	39.13	CTTTGGAAGCACCTTGGATTT	21	60.47	42.86	121	AAAG(7)	4
1610	DGR-1646	probable isoaspartyl peptidase l-asparaginase 2-like	TTGCACTTTGTTTGCTAC	18	50.48	38.89	CAACTAGGTTCCAACTCACCA	21	57.72	47.62	191	TTTA(4)	4
1611	DGR-1647	---NA---	GGGATCGAATACTTTCCTTGTTC	23	60.19	43.48	TGAGGTAATTCAGGGTTGCTTT	22	60	40.91	127	GAAA(4)	4
1612	DGR-1648	nadh dehydrogenase	TCCCGTCATCCCTAAAACC	19	59.74	52.63	TGAGAGAAAGGGAAAGGTGAA	21	58.89	42.86	192	CCCT(4)	4
1613	DGR-1649	kda vesicle transport	GGGACGGAGAAAGAGAGAGAG	21	59.57	57.14	GGAGAGAGACGGAGAGGAAGA	21	60.08	57.14	167	AGAA(7)	4
1614	DGR-1650	transcription elongation factor 1 homolog isoform 1	TCTCCCTTCTCCTTCCTTC	19	55.92	52.63	AGGTGGCTTTGCTGATGATTT	21	61	42.86	139	CATT(4)	4
1615	DGR-1651	14-3-3-like protein b-like	CTCTCTCTCTCCCTCCACACA	21	59.56	57.14	CGCCATTTCTTTTCTTCTTCC	21	60.19	42.86	109	GAAA(4)	4
1616	DGR-1652	1-acyl-sn-glycerol-3-phosphate acyltransferase delta isoform 1	CACCCTCTTCGGCTTCTACTT	21	59.89	52.38	GTCCCATACTGCACCTTTGCT	21	61.44	52.38	154	ACAT(4)	4
1617	DGR-1653	la-related protein 6 isoform 1	GGGGGAAGATGGTAGAAA	18	54.83	50	CTGGCTTGGTGAAGTTGAGAG	21	60.04	52.38	131	AGAA(4)	4
1618	DGR-1654	protein yabby 5-like	GTGTCTCTGCGCCTTTCTTT	20	59.62	50	TGATGATTGGTCTCTTGATTGG	22	59.93	40.91	148	ATCA(6)	4
1619	DGR-1655	polyol transporter 5-like	CATTGCTGCTCCACTCATAAC	21	58.39	47.62	AACATCGCTTGTTGAAGGAAA	21	59.74	38.1	138	TAAT(4)	4
1620	DGR-1656	fh protein interacting protein fip2-like	TGTCTTTGTTGACAGGGATGG	21	60.94	47.62	TGCCTAAGGGAGTGAGTGAAA	21	59.86	47.62	219	GGAA(5)	4
1621	DGR-1657	fkbp12-interacting protein of 37 kda-like	TGGATCTAGTAACAGCCTCCTTG	23	59.79	47.83	TTTTCAATACTTTCTGCCTGTTT	23	57.24	30.43	184	AATA(4)	4
1622	DGR-1658	metal ion binding protein	ACGATGACAAAACCAAGCAAA	21	60.53	38.1	TACTGATTCAACCCCTGCAAA	21	60.49	42.86	178	TATT(4)	4
1623	DGR-1659	c2h2 and c2hc zinc fingers superfamily protein	AACTGAAAGTGTGTCTCGCAAA	22	59.96	40.91	CCGACACGCAGAGAGAGTAGA	21	60.74	57.14	166	GAAA(8)	4
1624	DGR-1660	monoglyceride lipase-like	AAAAGCGATCATCTTCATGTGT	22	58.72	36.36	ATCTGATTTTCCATGCCCTTC	21	60.28	42.86	205	AATG(5)	4
1625	DGR-1661	udp-n-acetylmuramoyl-l-alanyl-d-glutamate-- -diaminopimelate ligase-like	CCAAATCAAAAGGGAAAAGGA	21	60.27	38.1	TGATGTTCATAAGGGTGATTGTG	23	59.74	39.13	110	AAGTC(3)	5
1626	DGR-1662	main allergen 15 kda oleosin	GACTTTGGTCAACAACAAACCA	22	59.91	40.91	AACGGTAATACAAGAAACCCAGA	23	58.98	39.13	169	TTTAT(3)	5
1627	DGR-1663	main allergen 15 kda oleosin	GTTTCCACCTACGCATCCAC	20	60.38	55	CGGTAATACAAGCAACCCAGA	21	60	47.62	112	TTTAT(3)	5
1628	DGR-1664	60s ribosomal protein l21-1-like	ACCTCTTCCAGCAGACAAAAA	21	58.97	42.86	GTCCTGAGGTAGGTGGTGAGG	21	60.95	61.9	160	AGGTA(3)	5
1629	DGR-1665	---NA---	TCTTCTCTTTTCGGGACTCTTC	22	59.1	45.45	TTTTGTGAGCATTTTCGGTTT	21	59.62	33.33	267	CATTA(3)	5
1630	DGR-1666	---NA---	AGCCTCTTTCACCGTCTTTTT	21	59.4	42.86	AGAACTGTGTGGCGTGAGAG	20	59.05	55	149	TTTTG(3)	5
1631	DGR-1667	translationally controlled tumor protein	CAAGTCTCTTGAATCTCTCAC	21	51.5	42.86	CATGGTTGCAGTTCTTTGCTC	21	60.82	47.62	104	GCTCT(4)	5
1632	DGR-1668	translationally controlled tumor protein	GCTAGGCTCTGCTCTGCTCT	20	59.24	60	ACCCACTTTCCTTCAACTTCC	21	59.47	47.62	186	CTCTT(3)	5
1633	DGR-1669	chlorophyll a-b binding protein chloroplastic-like	TTTCTCTGCTCTTTTGTGCTGT	22	59.31	40.91	CGCCAATTATCACCATCTCTT	21	59.06	42.86	156	TGATA(3)	5
1634	DGR-1670	oleate desaturase	AGGGTGCAAAAACATCATCAC	21	59.85	42.86	GCCTTGGGAAATCCTATAAAAA	22	58.57	36.36	159	TTTCT(3)	5
1635	DGR-1671	actin	AGGGCTACGTTGTAAGCCAGA	21	61.17	52.38	GGGGAAAAGCCAAAAATAAAA	21	59.35	33.33	158	TTATT(4)	5
1636	DGR-1672	40s ribosomal protein	AAGACCAAGTCAGTATTTTACCC	23	55.66	39.13	TCTCATCCTCTTCTGTGCATTCT	23	60.4	43.48	197	TTTAT(3)	5
1637	DGR-1673	peroxidase	GGCCTGTCGTGTATGTGTATGT	22	59.81	50	CCGGTACGTCTTTTTCTTCGT	21	60.52	47.62	206	GCATG(3)	5
1638	DGR-1674	small heat shock protein c4	AATGCCTCGTTTTCTTCGTATC	22	59.64	40.91	AAAGCATTTCTAAAGCACAACA	22	56.86	31.82	273	ATCAT(5)	5
1639	DGR-1675	---NA---	TTACCATCACAAGCCTCCAAC	21	59.99	47.62	TTCAGATACACACAACAGCAAAA	23	58.41	34.78	194	ATATG(4)	5
1640	DGR-1676	atp synthase delta chloroplastic-like	TGATTGATATGAGCGTCAAGAA	22	58.39	36.36	TGAACCCAATTTCCCAATAAA	21	59.15	33.33	215	TACAA(3)	5
1641	DGR-1677	mpbq msbq methyltransferase 2	AGGTTTTTCCCCTCCTTTCTT	21	59.48	42.86	AACATTGATGAAGCCATTGTTG	22	59.87	36.36	156	TTAAT(3)	5
1642	DGR-1678	sll1 protein	TTAATTTTGCGCCTGTGGA	19	60.2	42.11	CCAGATGGTGATTTAGAGATGAA	23	58.2	39.13	148	AAGAG(3)	5
1643	DGR-1679	ubiquitin-conjugating enzyme e2-17 kda	GCACTCACTCAAACCTTCC	19	55.7	52.63	ATCCGAGGCTTATCACTCCTT	21	59.21	47.62	122	AACGC(5)	5
1644	DGR-1680	ubiquitin-conjugating enzyme e2 2-like	CATGGAAGCATTTCTCTCACTC	22	58.94	45.45	GCTCTGGGATGGATGGTATTT	21	60.17	47.62	118	TTTTC(3)	5
1645	DGR-1681	---NA---	TTTCAATGGGTAGGTTAATTGT	22	55.38	31.82	CGCTTCATCAAAAGAAGAATAGG	23	59.42	39.13	203	AAAAT(3)	5
1646	DGR-1682	ran-binding protein 1 homolog c-like	CCAGCAACAAAGACTCAACAA	21	58.96	42.86	TGCTAGGCAACATGAAAGTTAGG	23	60.65	43.48	159	CCTGA(3)	5
1647	DGR-1683	ran-binding protein 1 homolog b-like	CTTGCTAGGCGACATGAAAAG	21	60.03	47.62	CCAGCAACAAAGACTCAACAA	21	58.96	42.86	162	AGGTC(4)	5
1648	DGR-1684	glutelin type-a	TCGAAGATTGAGGAGACAACA	21	58.43	42.86	ATCACGGGGTTCATACCAAA	20	60.05	45	129	TTATT(3)	5
1649	DGR-1685	proteasome subunit alpha type-7-like	GGCATCATCACACTCAACAGA	21	59.7	47.62	GGCGAGAAGACGGTGATAG	19	58.4	57.89	147	CAAAG(3)	5
1650	DGR-1686	succinate dehydrogenase subunit 3	TTGATCCCACTCCTCTTCCTC	21	60.58	52.38	AGTTTCCGTTGGAAGGTTTTT	21	59.03	38.1	251	TCTTC(3)	5
1651	DGR-1687	glucan endo- -beta-glucosidase-like protein 3-like	TCTTGGGTGTTCATGTTATGTTG	23	59.78	39.13	TAGCCATAAGCCCATCTTCGT	21	60.95	47.62	183	TATTT(3)	5
1652	DGR-1688	5-hydroxytryptamine 1e receptor-like protein	GGGGAGAGAGGCAATTACAAG	21	60.08	52.38	AGCTTCACGGGTAGATGGTG	20	60.13	55	251	TTTTC(3)	5
1653	DGR-1689	nadh dehydrogenase	AAAAGAAGCAAGCAAGCAAGA	21	59.42	38.1	GAGCGGCTTTGTGAATGG	18	60.35	55.56	165	AAGAG(3)	5
1654	DGR-1690	diphthamide biosynthesis protein 1-like	GTTGCTGGATATTGGCTTTTG	21	59.6	42.86	ACAAAGGGAGGTTCAGTGGTT	21	59.89	47.62	215	ATACA(3)	5
1655	DGR-1691	photosystem ii core complex proteins chloroplastic-like	GCTTTGAACCAACTCAACAGG	21	59.77	47.62	GACCTAGCACTCAAACTGGAAA	22	58.51	45.45	177	CTTTT(3)	5
1656	DGR-1692	eukaryotic translation initiation factor 3 subunit h-like	GGGGAATACAGAGGAAAAACAA	22	59.35	40.91	ACGAATCGGAAGGAGGAGA	19	59.75	52.63	161	TCTCT(3)	5
1657	DGR-1693	embryonic protein dc-8-like	CTTTGCTTTGTTTAATTTCC	20	52.09	30	ACATCTGTACCATTCATTGTTTT	23	55.3	30.43	130	ATTTT(3)	5
1658	DGR-1694	protein ethylene insensitive 3-like	TACAAGGAGGAATGGGAATGG	21	61.05	47.62	GATCAAAGGGGTGTGTGTG	19	57.21	52.63	173	AAAAG(4)	5
1659	DGR-1695	psbp domain-containing protein chloroplastic-like	TGATGTGTCTACTGAGGAGGATG	23	59.22	47.83	AAGCACCTGAAAATGAAGAAGTG	23	59.81	39.13	124	AATTC(3)	5
1660	DGR-1696	duf246 domain-containing protein at1g04910-like	TTGCTTTCTCCTCCTTCTTCT	21	57.42	42.86	TGAACCTCGGATCTGGAAAC	20	60.05	50	159	TTACA(3)	5
1661	DGR-1697	gdsl esterase lipase at1g29670-like	TTTCCATATTCTTATGCCTTG	21	54.64	33.33	AGAAGGGAGCATCTGTTTTGG	21	60.62	47.62	246	AGATC(4)	5
1662	DGR-1698	3 -5 exoribonuclease 1-like	GTGCTCGCTGCCATTACTTT	20	60.42	50	ACCCATTTCCACTTGCTCTTT	21	59.99	42.86	167	AAAAG(4)	5
1663	DGR-1699	mct-1 like pua rna binding-domain containing protein	GACGGTCTTTGGAAGATGGAG	21	61	52.38	CACTTTCAACACGCAGAAACA	21	59.94	42.86	254	AAAAG(3)	5
1664	DGR-1700	polyubiquitin 2	CAATTTACAACCTCCGCACAC	21	60.41	47.62	CCTCAAGAGTGATGGTCTTTCC	22	60.11	50	164	CTTCT(3)	5
1665	DGR-1701	bel1-like homeodomain protein 1-like	TCTCTTTCTCTTTCGCCCTTC	21	60.08	47.62	AATTCTCCTCCGTCTTCCACA	21	61	47.62	269	CAAAT(3)	5
1666	DGR-1702	---NA---	AATTCTCCTCCGTCTTCCACA	21	61	47.62	TCTCTTTCTCTTTCGCCCTTC	21	60.08	47.62	269	ATTTG(3)	5
1667	DGR-1703	rac-like gtp-binding protein rac1-like	GCTCTTTTGGGCTGTTTTACC	21	60.12	47.62	GGGAACAGATGAAAGCATGAA	21	60.07	42.86	214	TGTAA(3)	5
1668	DGR-1704	pre t-cell antigen receptor alpha	GCAGACTGAGGTGAGGAGAGA	21	59.72	57.14	TCCTCTATGTGCTTGTTCTTGTG	23	59.43	43.48	123	AGAAG(3)	5
1669	DGR-1705	band 7 family protein	CTTCAGAGACCCAAAAGAAGG	21	58.04	47.62	GCCCGTTAGGAAGAAGAGAGA	21	59.97	52.38	190	TGATT(3)	5
1670	DGR-1706	very-long-chain 3-oxoacyl- reductase 1-like	TTTTCCGCTCATCTAACTCTACC	23	58.96	43.48	GAAAAGGAGTGCGAACCAGA	20	60.38	50	172	CAACT(3)	5
1671	DGR-1707	extracellular ca2+ sensing receptor	TTTTGGAACAACCTCCCAATC	21	61.07	42.86	AAGGAGGACATGAACATACAAAA	23	57.68	34.78	133	TCTTT(3)	5
1672	DGR-1708	sts14	ATGGTTCAATGCCCTCAAAAA	21	61.56	38.1	CTGAGACGTGGAGGAGGATG	20	60.82	60	122	CTCTC(3)	5
1673	DGR-1709	ethylene-responsive transcription factor rap2-4	CAGGTCAAGCAGCAAGAAAAA	21	60.54	42.86	TTGACACTTGCAGGGCTACTC	21	60.45	52.38	150	AAAAT(4)	5
1674	DGR-1710	---NA---	CCACTTAGTTCACGAGATGGA	21	57.81	47.62	AGAGACTTTCTTGGCGTTGG	20	59.47	50	253	ATCTC(3)	5
1675	DGR-1711	protein iq-domain 14-like	GCAAAGGCTTGAGTTTGAGAG	21	59.25	47.62	CCAAAGCAAAGCAAAACAAAA	21	60.26	33.33	250	AAAGA(4)	5
1676	DGR-1712	hypothetical protein MTR_7g090570	TCAAGAAGAGGGATCAGAAGG	21	58.46	47.62	TTGGTTTGGAACTTGGAAGAA	21	59.57	38.1	204	CTTTT(4)	5
1677	DGR-1713	psbp domain-containing protein chloroplastic-like	TGAGCTTCATTTCCATGTCC	20	58.64	45	AAGATACCTCCGATCCCATTC	21	59.26	47.62	131	TGAAT(3)	5
1678	DGR-1714	PREDICTED: uncharacterized protein LOC100790691	GGGGGAAACAAACAGAGAGAA	21	60.46	47.62	TTGGAAGGGTGCTTTGGA	18	60.17	50	160	AAAGG(4)	5
1679	DGR-1715	patatin group a-3-like	GCACCTTTCAGTCCCCTGT	19	60.1	57.89	TGAGAAGGGTTAATGGGTTGG	21	61.07	47.62	128	CTTCA(3)	5
1680	DGR-1716	probable adp-ribosylation factor gtpase-activating protein agd11-like	TCTATTTATTGCCGCCATTCC	21	61.11	42.86	CAGACCCATCATGTTCTCCA	20	59.47	50	121	CTGTT(3)	5
1681	DGR-1717	s-adenosylmethionine decarboxylase	TGCTGGAAAGATGAAGAGGAA	21	59.94	42.86	CCTGCAACGTCTACAAACCAC	21	60.6	52.38	229	TCATT(4)	5
1682	DGR-1718	at4g28740 f16a16_150	TCATGCAAAATAAAGAGATGG	21	55.49	33.33	CAAAGGTTGTGGTGTGAGAGAG	22	59.8	50	195	AGTTC(3)	5
1683	DGR-1719	protein glutamine dumper 3-like	GAAGCGAAATCGAAAATAGGG	21	60.05	42.86	CCCGAATAATCTACCCAAAAGA	22	59.35	40.91	256	TTTAT(3)	5
1684	DGR-1720	---NA---	AAACAAGCGCATACACAGACA	21	59.41	42.86	AGCTTCTCTCTCTCACCCACA	21	59.19	52.38	202	AGAGA(3)	5
1685	DGR-1721	uncharacterized loc101219538	ACCGCATATACACACACAGCA	21	60.07	47.62	CCCAATTTTGAGCTTGAGACC	21	60.97	47.62	238	AGTTC(3)	5
1686	DGR-1722	at5g46290 mpl12_7	CGCTTTCATCACACCATAACA	21	59.6	42.86	TGCAACTCCAGAGAGACAGAGA	22	60.32	50	173	AACGC(4)	5
1687	DGR-1723	photosystem ii 5 kda chloroplastic	TGAAAATGAGTGATGGGGTTC	21	59.78	42.86	AATAAGGCGCAGTGATTCTTTC	22	59.76	40.91	105	TAATG(3)	5
1688	DGR-1724	photosystem ii 5 kda protein	TGCTCTGAAAATGAGTGATGG	21	58.86	42.86	CCCAAAGACACCAAAAATAAGG	22	59.75	40.91	115	TAATG(3)	5
1689	DGR-1725	uncharacterized loc101208775 isoform 3	GTGGACATTTGGGAACAAGAG	21	59.44	47.62	CAAAGAGAAAGGGCCATCAA	20	60.18	45	263	ATTTT(3)	5
1690	DGR-1726	bah and coiled-coil domain-containing protein 1-like	CGCTCACACACTACCCTCTTC	21	59.92	57.14	TGTGCCCTAATTTTGGTTTTC	21	58.98	38.1	151	TCTTC(3)	5
1691	DGR-1727	sterol regulatory element-binding protein cleavage-activating	GGAGGATCAGGAGGATCAAAG	21	60.02	52.38	ACACATCTATGCTTGTTGAGG	21	55.34	42.86	132	TGTAT(3)	5
1692	DGR-1728	desi-like protein at4g17486-like	GTCATCTTCATGGCCCTCCT	20	61.4	55	ATACATGGGTTTGGCTCCTCT	21	59.84	47.62	189	GACCG(4)	5
1693	DGR-1729	ribosomal protein l12 atp-dependent clp protease adaptor protein	GTACATCGCAGTGCCTCCTC	20	60.83	60	TGGGTAAATCTCATGTCTTCGTT	23	59.88	39.13	152	TTTGA(3)	5
1694	DGR-1730	30s ribosomal protein chloroplastic-like	GAATTTTGAGGGTCCTATGTTG	22	57.61	40.91	TGTAGGAGAGGAGGGATTGTTG	22	60.49	50	169	TTGTT(3)	5
1695	DGR-1731	f-box protein pp2-b1	AGCAACACACCCAAAGACC	19	58.55	52.63	GGAGTCGTGAAGGATAGCACA	21	60.27	52.38	159	ACACA(4)	5
1696	DGR-1732	protein grpe-like	GATAAGGGGAGGGAAGTGAGA	21	59.52	52.38	CCTGTCACCGGCTACCATAC	20	60.4	60	166	AACAG(3)	5
1697	DGR-1733	e3 ubiquitin-protein ligase ubr7-like	TGCAAATGTAGCAGTCAACAAG	22	59.04	40.91	GTTAAAGAGCGTGCGGGTCAA	21	64.59	52.38	289	AAAAT(3)	5
1698	DGR-1734	polyol transporter 5-like	ATTCCACGGAGGTTGATGGT	20	61.55	50	GCCACCACAGTAGTAATCGAAG	22	58.79	50	162	ATAAT(3)	5
1699	DGR-1735	phospholipase d alpha 1-like	GCTTTCAACTGATTTTCGATCTT	23	58.94	34.78	AACATTGCCACCACTTGTCTT	21	59.51	42.86	168	ATCTG(3)	5
1700	DGR-1736	phospholipase d alpha 1-like	TGACTACTTGCCCCCTATCCT	21	59.97	52.38	TCATACAAGCCGACAACAACC	21	60.94	47.62	212	ATTAT(3)	5
1701	DGR-1737	upf0548 protein at2g17695-like isoform 2	AATGCTAAGATTGCCCTCAAAA	22	60.1	36.36	GCTTTCGTTCACATACACAACC	22	59.54	45.45	162	TTGGA(3)	5
1702	DGR-1738	uncharacterized loc101221865	AAGTTAAAGCCTCACACTCTC	21	53.01	42.86	CTAGCCTCCTCCAGTACCTC	20	55.65	60	231	TAAAA(3)	5
1703	DGR-1739	xh xs domain-containing protein	AGGCGATGGACTTTTGATTTT	21	59.96	38.1	TGAATTTATGCCTTTGTGCTTG	22	60.13	36.36	232	AAGAA(3)	5
1704	DGR-1740	uncharacterized gpi-anchored protein at4g28100-like	CTTTGCTTCCCACCCACTT	19	60.1	52.63	AGTGGAGCTGACATGGTGTTT	21	59.64	47.62	165	AAACA(3)	5
1705	DGR-1741	mitochondrial import inner membrane translocase subunit tim9-like	AGATTCCGTCTCCACAGAACA	21	59.71	47.62	CAGTGAAACACTTCTCCACCAA	22	60.19	45.45	184	TTGAA(3)	5
1706	DGR-1742	tom1-like protein 2-like	TACATTCGGATTCGCTTCTCT	21	58.94	42.86	CATGTCACTTGTTGCCCTCTC	21	60.71	52.38	145	ATTCC(3)	5
1707	DGR-1743	ras-related protein rabd1-like	TCAAGCAAGCAAGGAAGAAGA	21	60.26	42.86	GAATCTGAGGAGGAGGCAAGA	21	60.86	52.38	156	TTTCA(3)	5
1708	DGR-1744	ras-related protein rabd1-like	TACAGACACTGTTCTCGACTT	21	52.47	42.86	TCTGACATTTTCTCCATCATCC	22	58.98	40.91	163	TGTTA(3)	5
1709	DGR-1745	hypothetical protein MTR_2g020830	GGCTCGAATGAGCTGGAA	18	60.03	55.56	GCGAGGCGTAAAAACACTAAA	21	59.44	42.86	162	TCTCT(3)	5
1710	DGR-1746	amino acid binding	CCACTTACTACGCACTCTTCTCT	23	57.05	47.83	CAACTCTTGGTGGATTCATTCTT	23	59.51	39.13	197	TTCTC(3)	5
1711	DGR-1747	uncharacterized loc101214270	AGCCACAAGTGAACCATGAGA	21	60.71	47.62	TTACGACCCTAAAGCAAAGCA	21	59.9	42.86	147	TTTCT(3)	5
1712	DGR-1748	nucleic acid binding	GGGGAGAAAAGGAACAAAACA	21	60.32	42.86	CCAGCAGCAACAACAAATAGG	21	60.67	47.62	138	GAATC(3)	5
1713	DGR-1749	uncharacterized wd repeat-containing	CATTACCAAAGGTCCAAAGCA	21	59.98	42.86	CCCATGACCAAAAGAAAAACA	21	59.82	38.1	250	AAATT(3)	5
1714	DGR-1750	subtilisin-like protease-like	CCTCCAATATGATGAACAACGA	22	59.82	40.91	TAAGTTGGTTGAAGTGTGGAA	21	55.81	38.1	214	TTTCA(3)	5
1715	DGR-1751	1-phosphatidylinositol- -bisphosphate phosphodiesterase delta-1	TCCGATCAGTGTTTGTTTTCTC	22	59.22	40.91	TCGATGAAGAGAGGGGTATGT	21	58.61	47.62	159	TAATA(3)	5
1716	DGR-1752	btb poz domain-containing protein at5g67385-like	GGTCGCACAAAACCAAATAAG	21	59.51	42.86	AATCTACAACGGCATCACACA	21	59.06	42.86	136	TTTTC(3)	5
1717	DGR-1753	cop9 signalosome complex subunit 5a-like	TAGCGATGCGAGAGTAGCAGA	21	61.35	52.38	GCTTCCAGAACCTTCCATTTAG	22	59.26	45.45	129	GTTCT(3)	5
1718	DGR-1754	cbs domain protein	TAGAGGTCCCCACCACACAC	20	60.84	60	AGAACACTCGCAATCCTCCTT	21	60.26	47.62	183	CACAA(3)	5
1719	DGR-1755	transmembrane protein c20orf108	CTCACAGAAAAACATTCCGTCT	22	58.37	40.91	TGATGTGGTCATTGTTCTTGG	21	59.4	42.86	150	TTTCT(3)	5
1720	DGR-1756	ap2 erf domain-containing transcription factor	GGGGATTACAAACATTACAAAA	22	55.75	31.82	GTGGCGCGTTCCTCCTAC	18	61.79	66.67	157	AAAAT(3)	5
1721	DGR-1757	vesicle-associated protein 1-2-like	TAGATCGTCCCCTCCCTGTT	20	60.84	55	CATGACAGATCAATGGTTTAGG	22	57.1	40.91	150	TCTTC(3)	5
1722	DGR-1758	5 -adenylylsulfate reductase chloroplastic-like	GGAACACAACACAAAATTAAAAC	23	55.49	30.43	GCAAGAGAGAGGGCCATTAGA	21	60.85	52.38	146	ATTAC(3)	5
1723	DGR-1759	1-aminocyclopropane-1-carboxylate oxidase-like protein	CACCATCTTCATTTTTATTTTCC	23	56.82	30.43	TGAATCCCCGATTTTTCTTCT	21	59.9	38.1	145	ATTTT(4)	5
1724	DGR-1760	splicing factor 3a subunit 3-like	CCTGACCAAGACCATGCAAC	20	61.53	55	AATTGAAGCAGAACGTGAGGA	21	59.87	42.86	152	TCCCA(3)	5
1725	DGR-1761	---NA---	ACTGCTGCCAGATTCACACTT	21	59.93	47.62	TCTCACTGTCTCGATGTTTTCC	22	59.33	45.45	128	TTTCT(3)	5
1726	DGR-1762	---NA---	AACAGCGCCAAAATTACAAAC	21	59.18	38.1	GCTACGCGAAAAACAGAGAGA	21	59.78	47.62	146	TTTTA(3)	5
1727	DGR-1763	nac-domain protein	CGAAATTCAGCATCATTCACC	21	60.46	42.86	TAATCCACCTTGCATTGTTCC	21	59.81	42.86	155	TTCGG(3)	5
1728	DGR-1764	---NA---	CAGTTCCTGACTTCCTGCTGT	21	59.51	52.38	TTTCTTTGTTTTGGTTGAGTGTT	23	57.89	30.43	153	AAAAG(3)	5
1729	DGR-1765	ethanolamine-phosphate cytidylyltransferase-like	TGTGCCTCCTCTTACATCACA	21	59.3	47.62	ACCATTAGACCACCCAACACA	21	60.14	47.62	161	AAAAC(4)	5
1730	DGR-1766	hypothetical protein 205D04_20	GTCATCGCCGAACTCTTCTC	20	59.96	55	AGCTCACGCAAACCTTCCT	19	60	52.63	155	CTCCT(3)	5
1731	DGR-1767	pentatricopeptide repeat-containing protein mitochondrial-like	ACTCCTTACAACTCGCACCAA	21	59.79	47.62	CCGGACCACACTCTTAACCTC	21	60.92	57.14	152	CAGCC(3)	5
1732	DGR-1768	protein aluminum sensitive 3-like	GAAGGGAAGGCTGTTTCTTTG	21	60.23	47.62	CAGTCCATGCCCGTATCCT	19	60.9	57.89	162	TTTAT(3)	5
1733	DGR-1769	nucleocapsid	AAAACAGGCAAAACTCACAGAA	22	58.93	36.36	GCACAACACACAGAAAGCAAA	21	59.94	42.86	269	AAAAT(3)	5
1734	DGR-1770	ap-3 complex subunit delta-1-like	GGGGGCTCACTGTCTCTC	18	58.22	66.67	CCTTTGCTCCCATTCTCTCTC	21	60.33	52.38	162	AACTC(3)	5
1735	DGR-1771	eukaryotic translation initiation factor 2 subunit beta-like	CAACCAAGAAAAGATGCGTTG	21	60.65	42.86	TGCTCCTAGTTTTTATCCTCTTG	23	56.97	39.13	133	AATAC(3)	5
1736	DGR-1772	protein	CCACCAAAAACCCAAATACAA	21	59.59	38.1	GGCTTGGGAATCAAGAAGAAC	21	60.07	47.62	205	TTAAA(3)	5
1737	DGR-1773	pti1-like tyrosine-protein kinase at3g15890-like	GCGAATCTTTTTCACTTCTTCC	22	59.38	40.91	ATCCACCTTCTCCGATCTTGT	21	59.95	47.62	223	AGCAA(3)	5
1738	DGR-1774	u5 small nuclear ribonucleoprotein 40 kda	TAAATCGGGAAGGACTGAAGG	21	60.43	47.62	AGAAATGGAGTTGCTGTGGTG	21	60.16	47.62	150	CAACT(4)	5
1739	DGR-1775	tryptophan aminotransferase-related protein 2-like	GCATGTTGGATACAGATGAAAA	22	57.63	36.36	CGACAAACCATACATCAA	18	50.65	38.89	165	ATATT(3)	5
1740	DGR-1776	ring finger protein	ACAATGGGTTGCTCACAAGAA	21	60.54	42.86	TATTGCCGACTCCTCACAAAG	21	60.26	47.62	232	ATCCA(3)	5
1741	DGR-1777	psii 32 kda protein	GAATGAATGAGGGGCAAGGT	20	61.22	50	CCCCGAAAGACTAAAAGCAAG	21	60.24	47.62	150	CTATG(3)	5
1742	DGR-1778	protein translocase subunit chloroplastic-like	TCAGCTTCCTTTCCTTCCTTT	21	59.47	42.86	CAAATTGCTGTTGATCTTGCT	21	58.04	38.1	150	TTCCT(3)	5
1743	DGR-1779	translocon-associated protein subunit beta	TGGAAAGCCGTTTTTGGTT	19	60.47	42.11	CAGGAAAAGGGTCATTAG	18	50.4	44.44	175	TGTTT(3)	5
1744	DGR-1780	PREDICTED: uncharacterized protein LOC100819206	TCCTTTCCCCCTTTATCTCTC	21	58.65	47.62	ACCCCTTTTCTTCCCTTCTTC	21	59.93	47.62	152	TTTTA(3)	5
1745	DGR-1781	syntaxin-24-like isoform x1	TCACTCACACTTTCTCATTTTTC	23	56.17	34.78	CCACGGTAGTGACGTTTGTGT	21	60.91	52.38	171	TCGTT(4)	5
1746	DGR-1782	uncharacterized transporter ybr287w-like	TTCTTTTCTTCCTCCCCCTCT	21	60.53	47.62	TGTGATTCCCCTTGTTTCTTT	21	58.54	38.1	114	AGAAG(3)	5
1747	DGR-1783	uncharacterized transporter ybr287w-like	TCAAACCAAAGCACCCTTTTT	21	60.84	38.1	CCAACTGCCCCTTCATTCT	19	60.06	52.63	158	ATTGA(3)	5
1748	DGR-1784	PREDICTED: uncharacterized protein LOC101503439	GGCGAGGAAATGAAGAAAGTG	21	61.1	47.62	TAGATCAGACGCCCATTACGA	21	60.61	47.62	209	AAAGC(3)	5
1749	DGR-1785	gem-like protein 4-like	ATTTCCGGTTTATGGGGTTCT	21	60.76	42.86	AGAGATGAAGCAAAGGGGATG	21	60.58	47.62	165	AGAAA(3)	5
1750	DGR-1786	zinc finger protein zat10-like	AGATCGAAATCCCTCAAATCC	21	59.37	42.86	TTCTGAAAAGAGAACCCAAAAA	22	58.03	31.82	239	GATTT(3)	5
1751	DGR-1787	probable protein phosphatase 2c 33-like	ACAAATTCAGGGACGGAGAGA	21	61	47.62	CCGATAGTGTCCGTTTTGATG	21	60.37	47.62	281	CCATT(3)	5
1752	DGR-1788	protoheme ix mitochondrial-like	CCCCAATACCCAAATACACAA	21	59.44	42.86	CAACCTCATCCTCAACACACC	21	60.42	52.38	169	AAGAA(4)	5
1753	DGR-1789	protein root hair defective 3 homolog 2-like	ATCAGTTACGTTTGCTTTCCA	21	57.44	38.1	CGGTCTCTGATATGACTTCCA	21	57.75	47.62	231	ATTTT(4)	5
1754	DGR-1790	cytochrome p450 monooxygenase cyp72a65	AAGTGGTCCTCTGTTACCTCCA	22	60.03	50	GAGTGAGGTGGCTTCTTCCA	20	60.39	55	143	AAAAG(4)	5
1755	DGR-1791	root phototropism protein 3-like	GCAGCTTAGACACGCCTTTAC	21	59.19	52.38	TCTTCTCCACCATTCTCTCCA	21	59.79	47.62	147	TGCAA(3)	5
1756	DGR-1792	benzyl alcohol o-benzoyltransferase-like	AATTTTGTGGGGGTTATGGAA	21	60.28	38.1	CCTTGTGGTACTTTGCTGTGG	21	60.59	52.38	169	GGAGT(3)	5
1757	DGR-1793	dolichyldiphosphatase 1-like	CACCGCTGGATAATGATGAGA	21	61.01	47.62	AGAAACCAATCTGGAGCAACC	21	60.49	47.62	129	AATTG(3)	5
1758	DGR-1794	---NA---	ATGGGTTAGGAAGGCATGTT	20	58.39	45	TGCAATTCTTATAGATCCAGTT	22	53.45	31.82	295	AAAAT(3)	5
1759	DGR-1795	---NA---	AGGTGTTTTGTTTTCCCACCA	21	61.53	42.86	CCCACTGGACCTCACATACAA	21	60.82	52.38	182	TTAAT(5)	5
1760	DGR-1796	plasma membrane-like protein isoform 1	GGGGAAAAAGAATGGAGAGAG	21	59.16	47.62	CCCCAAAGTAGCTTCCAAGAG	21	60.24	52.38	166	AAGGG(3)	5
1761	DGR-1797	transferring glycosyl	TTAGGGTTCTGCTCTGTTGTG	21	58.02	47.62	GTCCACACCATCATCTTTGCT	21	59.99	47.62	170	TCTGC(3)	5
1762	DGR-1798	PREDICTED: uncharacterized protein LOC101496171	ATCGCCTGGTACAGCAGTTT	20	59.76	50	TAGGGGTGAAAAGGTTTGGTT	21	59.73	42.86	153	TTGTG(3)	5
1763	DGR-1799	af4 fmr2 family member 1	AATTTATCCAAGAAGGGTTG	20	53.45	35	TTGATTTCACACAAACAAGGTAG	23	56.92	34.78	216	TACAT(3)	5
1764	DGR-1800	cytosolic enolase 3-like	CGGTTACTGTGTCTGTGTGTTG	22	59.18	50	CATGTGATTCGAGATGAAGAGG	22	59.69	45.45	187	TTGAA(4)	5
1765	DGR-1801	PREDICTED: uncharacterized protein LOC101498257	CAGAATGGTCAACTTGGAAGAAA	23	60.5	39.13	GTCAAGTGCTCCTCCCTCAC	20	59.84	60	130	GGGGA(3)	5
1766	DGR-1802	bifunctional nuclease 1-like	TCTCTCACACACACACACATAAC	23	56.14	43.48	GGAAAGTGGAGAAAAGGAGGA	21	59.68	47.62	120	TTCTC(3)	5
1767	DGR-1803	atp binding	CAAGCTCTCCAAGCTATCAGG	21	59.23	52.38	ACAGAAATAAGCGCGTCAAGG	21	61.64	47.62	162	TCTCT(3)	5
1768	DGR-1804	kh domain-containing protein	GCACACCCTCCTTCCTTTTT	20	60.48	50	TGGTTATGCTTGGAGGATTTT	21	58.57	38.1	124	TCTTC(3)	5
1769	DGR-1805	dihydrolipoyllysine-residue acetyltransferase component of pyruvate dehydrogenase complex-like	TGATAGTTTGGGCAGCTTGTT	21	59.76	42.86	AAACATTGCTGACTTGCTGTTT	22	58.95	36.36	210	TTTCT(3)	5
1770	DGR-1806	cbl-interacting serine threonine-protein kinase 1-like	GAGGAGGGGGAATGAAAGAAG	21	61.27	52.38	TCAGAGACGTTAAGGGTGGTG	21	60.16	52.38	183	GGAAG(3)	5
1771	DGR-1807	methylesterase chloroplastic-like	GCATACCTTTCCTTCCCTCTCT	22	60.1	50	GCTTCTTGGAGTTGTTTGTGG	21	59.77	47.62	149	TCTCT(4)	5
1772	DGR-1808	mak16-like protein	CGTTGAAGACAAGGGAGAAAA	21	59.34	42.86	TGAAGGTTGTCCACATCAAGAA	22	60.53	40.91	214	AGAAG(3)	5
1773	DGR-1809	rhodanese-like domain-containing protein chloroplastic-like	CCATAACGAGAGTGCCCATAAA	22	61.2	45.45	CAAAATGTAAACAAGGGAACCA	22	58.9	36.36	138	AAATG(3)	5
1774	DGR-1810	---NA---	GGTAATGAAGGAGGTGGAAGG	21	59.81	52.38	TGAAGTAACAAAACACCAGCAAA	23	59.71	34.78	151	TTTAT(3)	5
1775	DGR-1811	uncharacterized loc101208255	CGGAGAAACCTAATTCCCAAA	21	60.29	42.86	AGGTAGAGGGAGGAGGAGGAG	21	60.21	61.9	154	CAACA(4)	5
1776	DGR-1812	protein	GCAGCTTAGTTGGCTCTGTTC	21	59.28	52.38	AACCACCATGCTATTTTCTAC	21	53.57	38.1	152	AAAAT(3)	5
1777	DGR-1813	filament-like plant protein 7-like	ACAACCACCAACTCTCCTCAC	21	59.06	52.38	CAAGAAAGCACCACTTCCATC	21	59.73	47.62	167	TAAAA(4)	5
1778	DGR-1814	atp-dependent clp protease adapter	GGGGGCATTACAGTGTTTCT	20	58.91	50	TATCTCCTGGTTTAGGGTTGG	21	58.06	47.62	151	AGAGC(3)	5
1779	DGR-1815	bon1-associated protein 2-like	CCTGTTTGGTGGAGAAACAAC	21	59.48	47.62	CTTCCAATGCAACCTTCACTC	21	59.73	47.62	235	TTTTA(3)	5
1780	DGR-1816	---NA---	GCAGATTTGAAGCACAGAACC	21	59.87	47.62	CAACCCAACTATCCTCATTTCC	22	59.7	45.45	171	GAATT(3)	5
1781	DGR-1817	alpha n-terminal protein methyltransferase 1-like	CCACAGATGTTCCAAAGAAGG	21	59.58	47.62	AATGATGACAGGCATAAAAA	20	53.27	30	180	TGATA(3)	5
1782	DGR-1818	at3g10250 f14p13_15	GAAAAAGCAACACCCCATACA	21	59.85	42.86	CCAAACCAATTCTGTGAAACC	21	59.32	42.86	255	ACATA(3)	5
1783	DGR-1819	yth domain family protein	GCTGGAGAGTGCCTATGAAGA	21	59.59	52.38	TGAAGTCAACTGAGCCTACCA	21	58.51	47.62	137	TTTCT(3)	5
1784	DGR-1820	choline transporter-like protein 2-like	CACACTGGTTTCATACTCTGCTC	23	58.93	47.83	CCAAAGGACCCCTCATTTTT	20	60.16	45	171	GCTCC(4)	5
1785	DGR-1821	---NA---	CATCCGACGGCTAAAGTAGAA	21	59.37	47.62	GGATTGCGGAAACAAAAACC	20	61.56	45	137	TGATA(3)	5
1786	DGR-1822	tga transcription factor	GGGGAGGGCATTGTAATTTGT	21	62.13	47.62	GATGAAAACCTTGAGCTTCTGT	22	57.61	40.91	154	TCCTT(3)	5
1787	DGR-1823	stem-specific protein tsjt1-like	TCTGTTCGGAGGTCTTCTGTG	21	60.43	52.38	CAGGGAGATCGAGGAGAGG	19	59.88	63.16	165	GCACC(3)	5
1788	DGR-1824	elongation factor mitochondrial-like	TATCCCCTTGTCCTACCC	18	54.7	55.56	CAGTCTTCGTAACAAATCAAGCA	23	59.46	39.13	194	AAAAG(4)	5
1789	DGR-1825	protoporphyrinogen oxidase	GAACTGTCCCCTTCCCATTC	20	60.69	55	GGTAGGAGAGTGCATTGTGTTTT	23	59.58	43.48	120	TTCCA(3)	5
1790	DGR-1826	---NA---	ACGACGATGGAGCCTTTAGTT	21	60.14	47.62	GTCGGTCGCTGAGTTGATTAG	21	59.89	52.38	159	ATTGA(3)	5
1791	DGR-1827	auxin transporter-like protein 3-like	CAAATGGCAATCTCTTTACACAC	23	58.69	39.13	CTATCAATGTCCCCCTCACAA	21	59.8	47.62	122	TTAAT(4)	5
1792	DGR-1828	bromodomain-containing protein	TTTCCTCCTCCCACTTTTCAC	21	60.46	47.62	AGCATCCAAAACGAAAACAAC	21	59.12	38.1	149	TTCTC(3)	5
1793	DGR-1829	eukaryotic translation initiation factor 4g-like	TGTAGTTTCTCTTCCAGCACCA	22	59.91	45.45	AGATCAGAGGTTGACCCAGCA	21	62.16	52.38	138	AAAAG(3)	5
1794	DGR-1830	---NA---	GTTCACCATGCCCTTAGGTTT	21	60.24	47.62	GCAGTTTCTTTCGCTTCTTCTT	22	59.33	40.91	150	TAAAA(3)	5
1795	DGR-1831	sialyltransferase-like protein	TCGCCTATCACATTCTAACCA	21	58.25	42.86	ACAGATCAGAGCGAGCATCAA	21	61.1	47.62	146	TCTGC(3)	5
1796	DGR-1832	isocitrate dehydrogenase	GGTCTTCCTCTCGTCCTGTG	20	59.83	60	GCTTCCAATGGCGTGTTTT	19	61.03	47.37	156	GATCG(3)	5
1797	DGR-1833	e3 ubiquitin-protein ligase os03g0188200-like	CTAGTTGGGCTGGTGGAAAA	20	60.1	50	CCAAACCCCAATAAATTAAGGAA	23	60.27	34.78	166	TTAGT(4)	5
1798	DGR-1834	transcription factor tcp8-like	ACATGCTCCACTTTCATCTCC	21	59.16	47.62	GCTCCATGATCGTTTTCTCAC	21	59.69	47.62	161	TATTT(3)	5
1799	DGR-1835	---NA---	TGGAACCAAATCTTTCCCTTT	21	59.8	38.1	CATGCCATTCTTCTTCTTCCTC	22	60.21	45.45	137	TTGTT(3)	5
1800	DGR-1836	unknown	AACAAATCAGACAGCCCAAAA	21	59.6	38.1	GAAAGGCTGGAACAAAGTCAA	21	59.35	42.86	160	AAACA(3)	5
1801	DGR-1837	probable xyloglucan endotransglucosylase hydrolase protein 26-like	GCTGCTGACTTTCACAACTACAC	23	59.11	47.83	GGCAGACCATCAACATACCAC	21	60.26	52.38	156	CACTG(3)	5
1802	DGR-1838	harpin-induced 1	CGAAACTCCTTATTTTCCATTT	22	56.59	31.82	TTTTCTCTTCCTCGCCAATCT	21	60.33	42.86	177	TTTTG(3)	5
1803	DGR-1839	athila retroelement orf1 protein	ATCAGGAGTCAAGAGGGGTTC	21	59.55	52.38	TCTTCTTCCCCTTGTTCCATC	21	60.43	47.62	253	AAGAA(3)	5
1804	DGR-1840	---NA---	ATAAGGTTAGGGGTGGCAGGA	21	61.9	52.38	GTACTCCAGGGTGGGTAGAGG	21	59.86	61.9	177	GCGGG(3)	5
1805	DGR-1841	uncharacterized loc101222732	CTGGATAGCCCAAAATGGAAG	21	60.8	47.62	ATCGGTGTAACCATAGCGAAA	21	59.49	42.86	172	GGAAA(3)	5
1806	DGR-1842	---NA---	AGTCCCGTCTCATCTCCTCTC	21	59.82	57.14	TCAGAATCAAATCAACCCTAAA	22	56.42	31.82	166	TCTCC(4)	5
1807	DGR-1843	---NA---	CCGAGTGTTATGGGAACAAAG	21	59.48	47.62	GGCACAGGAAAATCGAAAAAG	21	60.94	42.86	225	TTTAT(3)	5
1808	DGR-1844	isopenicillin n epimerase-like	AGGTTCCCTCTTCATCATTTT	21	56.75	38.1	AGATAAGTGCTGTTGGGATGG	21	59.07	47.62	120	ATCCC(3)	5
1809	DGR-1845	bah and coiled-coil domain-containing protein	ATTTTGCCACATTTGCTTTCC	21	61.19	38.1	CTTCATGCGCTTCCTCTTCTT	21	61.01	47.62	194	AGAAA(4)	5
1810	DGR-1846	nuclear pore complex protein nup155-like	TCCCCAGAATCAAACAGAACA	21	60.48	42.86	GAGACCCGGAATGTGGAGA	19	61.04	57.89	291	CCTTC(3)	5
1811	DGR-1847	---NA---	GGGTGGCTGCTGTTATTGTT	20	60	50	GGTTTCAAGTTGGAGTTTCATTT	23	58.6	34.78	149	ATTTT(4)	5
1812	DGR-1848	---NA---	CCAAGAAACGAAAGGGTAGGA	21	60.46	47.62	TGAAGCAAGAACTGGCAAGAA	21	61.06	42.86	177	TTTTC(3)	5
1813	DGR-1849	chaperone protein dnaj	AACTGAACCAAATACCAAAGACA	23	57.73	34.78	AAACTAGCCCTGTAGGACACCA	22	60.05	50	137	CATGC(3)	5
1814	DGR-1850	actin-related protein 2 3 complex subunit 5-like	GCACTACATTGATTCTGTGGTCT	23	58.27	43.48	CAGGACTCGGTTGCATTTTC	20	60.64	50	152	CAAAA(3)	5
1815	DGR-1851	ku70-binding family protein	ACCCTAACTAACCCCCTTCCT	21	59.26	52.38	TGGGAGTTGGAGACTCTTTTG	21	59.31	47.62	151	GAACC(3)	5
1816	DGR-1852	harpin-induced protein	CAAATACCGCAATAGCAAAGGT	22	60.37	40.91	TATATCCGTTGCCCTGTCTTC	21	59.06	47.62	283	GTTGA(3)	5
1817	DGR-1853	gtpase -like	GGACTCCAGAGGAAATGCAAG	21	61.14	52.38	GGAGGCTTACGAAGAAGAAGG	21	59.49	52.38	165	AAGAG(3)	5
1818	DGR-1854	serine threonine protein kinase pbs1	AAAGCCACATTCTTTCTTTCTTC	23	58.15	34.78	GTCCCCTGGCTCAATATCCT	20	60.29	55	176	TTACA(3)	5
1819	DGR-1855	low quality protein: uncharacterized loc101222318	GCCAAGGCTAAAGAGGAAAAA	21	59.85	42.86	AACGGTATGGTCCAAGAAAATG	22	60.11	40.91	244	GAAAA(5)	5
1820	DGR-1856	histidine-containing phosphotransfer protein 6-like	ACCTTTGGCTTTGCTCTTTGT	21	60.29	42.86	AGAGAGGGAGACCCGTTTTG	20	60.62	55	191	GTGTT(3)	5
1821	DGR-1857	histidine-containing phosphotransfer protein 6-like	CATTGGCAGCAGGAGTAAGG	20	60.79	55	GCATGGGAATGGAAAAGTAAA	21	58.93	38.1	158	TTTTC(4)	5
1822	DGR-1858	k+ efflux antiporter 3	AAAACCAAGTTTCTGAGCTTCC	22	58.94	40.91	ACCCAGTGGCAGTTGTCTTTT	21	60.96	47.62	241	AAAAG(3)	5
1823	DGR-1859	transcriptional corepressor leunig-like	CCGCTTCTTCCTTCATTCTTC	21	60.33	47.62	TCAGCGTCCCAATTAAAATCC	21	61.15	42.86	255	TTCTC(3)	5
1824	DGR-1860	pentatricopeptide repeat-containing protein mitochondrial-like	CATGAGGATTTGGTGGAAAAG	21	59.42	42.86	TTCGGCCATAAATCAAAGAAA	21	59.55	33.33	224	TTTAT(3)	5
1825	DGR-1861	pentatricopeptide repeat-containing protein at4g20770-like	GACGAGGCTGTTTCCCTTTAC	21	60.12	52.38	CTTTGGCACCACTCCAAATC	20	60.5	50	162	ATTCA(3)	5
1826	DGR-1862	tobamovirus multiplication 2b	CGAATGTTGAAGCGTGTCC	19	60.26	52.63	TTCATCGGGTTGATTTATGCT	21	59.42	38.1	207	CTAAT(3)	5
1827	DGR-1863	probable glycosyltransferase at3g42180-like	AAACTGTTCACCGTCCAAAAC	21	58.99	42.86	AACCCGAAGAGGGTAGATGAA	21	59.95	47.62	166	AGAAA(3)	5
1828	DGR-1864	aspartic proteinase nepenthesin-1	AGCAACGTCTCAAACACCAAC	21	60.21	47.62	AACATGCAGCAACAGAACCAC	21	61.15	47.62	196	ACAAT(3)	5
1829	DGR-1865	ribosome maturation protein sbds-like	GCAGAGTCCATTTCCTTCCTC	21	60.2	52.38	CCACGTTGGTTAGCCTCTTCT	21	60.67	52.38	166	TATTG(3)	5
1830	DGR-1866	splicing factor suppressor of abi3-5	TCCAGCCGGTAGAAAGGAA	19	60.72	52.63	TCCGTTACTCAAAACTCCAAA	21	57.41	38.1	146	ATTTT(3)	5
1831	DGR-1867	mediator of rna polymerase ii transcription subunit 7b-like	TTGGTTCAGTGCAGAAAAATG	21	58.81	38.1	CGTCGTAAAGAAGCAGTGGAG	21	60.06	52.38	116	CTCTT(3)	5
1832	DGR-1868	---NA---	GGAGAGGGTTCAGACTTCCA	20	59.23	55	ATCCTAAGTATTCCTTCTGTATC	23	50.58	34.78	124	TCGAT(3)	5
1833	DGR-1869	acyl carrier protein	CGATCCTGTTGAAAAGCACAA	21	61.18	42.86	GGATTTGAGGCAGAGAAATAACA	23	59.62	39.13	274	TGATA(3)	5
1834	DGR-1870	harpin-induced 1	AAATCTTTCTTCCATTTACAACC	23	55.7	30.43	TCACCATCGTTAGAACAAAAA	21	55.89	33.33	165	AAATA(3)	5
1835	DGR-1871	---NA---	TGATGATCTGGTTCAGGGATAG	22	59.01	45.45	TCCTCCAAACACCAACAAAAA	21	60.36	38.1	278	CTGTT(3)	5
1836	DGR-1872	transducin family protein wd-40 repeat family protein isoform 2	CATCACCAACCCTGTCTGTTT	21	59.88	47.62	GGTCTTTTGCGCTATTTTTCC	21	60.09	42.86	192	CGGTG(3)	5
1837	DGR-1873	mitochondrial import inner membrane translocase subunit tim9-like	TCCAGAGATTCCGTCTCCAC	20	60.2	55	AAGTGATTCCAAACCAGCTAACA	23	60.05	39.13	186	TTGAA(3)	5
1838	DGR-1874	rna-binding protein	GCAAGAAGATTGGAGAAGTTTG	22	58.12	40.91	AAACCTTGGTGTATGTGGTGTCT	23	59.71	43.48	159	ATCAT(3)	5
1839	DGR-1875	---NA---	ACAACACTCTTGCCTCACCTC	21	59.37	52.38	GAGCCTATCCAGCTTTTGCTT	21	60	47.62	299	GAAAA(3)	5
1840	DGR-1876	transport inhibitor response 1-like	TCTGTGGTGTGTGCTGTCTATG	22	59.82	50	GGAGGAGGAGAGTTGATATTTTG	23	58.29	43.48	138	TTTCT(5)	5
1841	DGR-1877	ankyrin repeat domain-containing protein 2-like	TCATTTTCCACTTCCAATTTCC	22	60.16	36.36	TTGGGATTTGTGTTCTCTGCT	21	59.73	42.86	222	TTATT(6)	5
1842	DGR-1878	chaperone protein dnaj chloroplastic-like	GGGACTTTTTCTTGGTTTCGT	21	59.49	42.86	ACGCTGTTGCGTGGAGAG	18	61.21	61.11	237	AACGA(4)	5
1843	DGR-1879	long chain acyl- synthetase 8-like	GGGGATCTTCTTTTCCATTTGT	22	60.52	40.91	ATTTCTGAGTCCGGCGGTGGT	21	67.29	57.14	139	TCTTC(6)	5
1844	DGR-1880	---NA---	GCTAAAGATCCAAACGCAGAA	21	59.49	42.86	ATAAAGAGGGGCACACAGCA	20	60.66	50	288	TTAAA(3)	5
1845	DGR-1881	protein fam63a	TTCTGGTTTTGTTTCTTTGTGG	22	59.15	36.36	GATGACGATGCCATTTGATTT	21	59.78	38.1	151	TCGCA(3)	5
1846	DGR-1882	serine arginine repetitive matrix protein	TAGCATCTTTCCTGTCCTCCA	21	59.82	47.62	TCGTGTCAATCATAGTGCTTCC	22	60.14	45.45	164	CCTTC(3)	5
1847	DGR-1883	---NA---	ATCATCCTCCACACCTTCCTC	21	60.33	52.38	AAAGGGCTAACACCCGAAAC	20	60.35	50	186	CAAAC(4)	5
1848	DGR-1884	ctc-interacting domain isoform 2	ATTTCCGATTCTCGATCACCA	21	61.72	42.86	GCAAATTCATCCTGAAACACA	21	58.61	38.1	209	CCAAG(3)	5
1849	DGR-1885	yellow stripe-like transporter 1	TTTGTTCTCTTCTCCTTCTTCCA	23	59.51	39.13	CATTACGCCAACAACACAACA	21	60.46	42.86	183	ATTTT(3)	5
1850	DGR-1886	protein binding	TCCTCAATCTTTTGTCTCTCACC	23	59.74	43.48	TTGTTGCTCTCCATCATCTACAC	23	59.26	43.48	224	AACAA(4)	5
1851	DGR-1887	---NA---	TCCACGCCATCATTTATCTTT	21	59.42	38.1	TGCATCGGGATCTTTACTTTTT	22	59.97	36.36	237	TTTAT(3)	5
1852	DGR-1888	arachin ahy-4	GACTTTGGTCAACAACAAACCA	22	59.91	40.91	AACGGTAATACAAGAAACCCAGA	23	58.98	39.13	169	TTTAT(3)	5
1853	DGR-1889	arachin ahy-4	AACACAGTCAACAAAAGGATACA	23	56.39	34.78	AACTACTTGCGCTTCACCAAA	21	59.93	42.86	168	ATGAT(4)	5
1854	DGR-1890	1-cys peroxiredoxin	AACACAGTCAACAAAAGGATACA	23	56.39	34.78	AAAAACTACTCGCGCTTCACC	21	60.78	47.62	171	ATGAT(4)	5
1855	DGR-1891	---NA---	CAGCCCCTACGATGGAGAA	19	61.15	57.89	TAATGGGGAGCTTTTGTGATG	21	59.95	42.86	252	TTCAA(3)	5
1856	DGR-1892	60s ribosomal protein l21	GTCCTGAGGTAGGTGGTGAGG	21	60.95	61.9	ACCTCTTCCAGCAGACAAAAA	21	58.97	42.86	160	TTACC(3)	5
1857	DGR-1893	aquaporin (plasma membrane intrinsic protein 2b)	CTTGGATCATTCAGGAGCAAC	21	59.69	47.62	CGCAAATCTTCTTCATACACCA	22	60.13	40.91	186	TATTT(3)	5
1858	DGR-1894	aquaporin pip2-7	TGGCTCTGTTACTCTGATTCCTT	23	59.42	43.48	GTACTCTCCTCCTTGCCCTTG	21	60.25	57.14	139	GAATT(3)	5
1859	DGR-1895	omega 6 fatty acid desaturase	CATGTGTTTGGAAATTGGTGT	21	58.24	38.1	CCAGAAAAACAGCAAAGAAAGG	22	60.26	40.91	147	TTTCT(3)	5
1860	DGR-1896	---NA---	TTCCATTTTCTGTAATTTCTGCT	23	57.18	30.43	TGAACTCGGAGGAATGTTTTG	21	60.1	42.86	295	CATAT(3)	5
1861	DGR-1897	photosystem ii core complex proteins chloroplastic-like	TTCATGCTTCATCAAATGCTC	21	58.86	38.1	AACAAGACCCAGCACTCAAAC	21	59.25	47.62	133	CTTTT(3)	5
1862	DGR-1898	predicted protein	ACAAAACAACCACAGTCCACA	21	58.94	42.86	GGAAACGCCACAATGCTC	18	60.21	55.56	124	AAAAT(4)	5
1863	DGR-1899	---NA---	AGCTCCAACAAACCCTAGCA	20	59.88	50	AGAGGCACAGACCCACTC	18	56.03	61.11	299	GAGAG(3)	5
1864	DGR-1900	---NA---	TCTCTTTCTCTTTCGCCCTTC	21	60.08	47.62	TGATGAACTTGTTTGTGTCTTTT	23	56.51	30.43	118	CAAAT(3)	5
1865	DGR-1901	translin-like protein	CTGGCCTCAAGGTTTTCTTCT	21	59.87	47.62	ACAATCCGTAGTTTCCCTGCT	21	60.01	47.62	200	TTTTC(3)	5
1866	DGR-1902	stomatin-like protein	GATCAATGCTAGTCCAAACAAA	22	56.93	36.36	ACTTCAGAGCCCCAAAAGAAG	21	59.87	47.62	115	AAATC(3)	5
1867	DGR-1903	sts14	TCCCACAATAATGAAACAAAACA	23	59.26	30.43	CTCTGTTGCGGCGGGTGGTAG	21	69.27	66.67	130	CTCTC(3)	5
1868	DGR-1904	e3 ubiquitin-protein ligase aip2-like isoform 1	ATTGTTTAGTGCTTGGTTGGA	21	57.29	38.1	AATGCAAAGTGTAGCAATGGA	21	58.31	38.1	110	TTATT(3)	5
1869	DGR-1905	ent-kaurenoic acid partial	GGGACAATTTGCTTGGGTAGA	21	61.21	47.62	CGAACCGAAAAGGAAAAGAAA	21	60.55	38.1	109	TATGG(3)	5
1870	DGR-1906	protein iq-domain 14-like	CCAAAGCAAAGCAAAACAAAA	21	60.26	33.33	GCAAAGGCTTGAGTTTGAGAG	21	59.25	47.62	250	TTTCT(4)	5
1871	DGR-1907	PREDICTED: uncharacterized protein LOC100799768	GGTAAGCGTGGCAATACAAGA	21	60.15	47.62	GTAGGAACCAGTGAACCGAAC	21	58.56	52.38	174	AGTTC(3)	5
1872	DGR-1908	at4g35360 f23e12_80	AGCTTCATGCTGGTATGTTCT	21	56.58	42.86	TGGTGGACGTTTGTATGATTG	21	59.31	42.86	162	GAAGA(5)	5
1873	DGR-1909	early nodulin-93-like	CCCATGATGTGTCTCTACCAC	21	57.85	52.38	ATCCAGCAATTACACCCTCCA	21	61.63	47.62	108	TTATT(3)	5
1874	DGR-1910	---NA---	GAACGCACTGGAATCGACA	19	60.83	52.63	GATAAGACGGCCATTACAACC	21	58.46	47.62	133	TTCAT(3)	5
1875	DGR-1911	upf0548 protein at2g17695-like isoform 2	TGCTAAGATTGCCCTCAAAAG	21	59.48	42.86	TGCCTTCGTTCACATACACAA	21	60.16	42.86	161	TTGGA(3)	5
1876	DGR-1912	fh protein interacting protein fip2-like	ATCGTGTTGCCGATCCCTTC	20	64.52	55	ATCCCACACTCACTCTCCACA	21	60.58	52.38	215	TGCAT(3)	5
1877	DGR-1913	unknown	TCCCATTCTGTGATTGTTGTG	21	59.4	42.86	CATTACCCTGCTGTGGTTGAG	21	60.56	52.38	209	TTTTA(4)	5
1878	DGR-1914	---NA---	TCCGATCAGTGTTTGTTTTCTC	22	59.22	40.91	TCGATGAAGAGAGGGGTATGT	21	58.61	47.62	158	TAATA(3)	5
1879	DGR-1915	uncharacterized protein LOC100796830	TGTTTTGGAACAATCTTAATGGA	23	58.53	30.43	AGACTCGGATAGTTAGGTTGATG	23	56.61	43.48	143	TTTGT(3)	5
1880	DGR-1916	pentatricopeptide repeat-containing protein chloroplastic-like	TGATTCTATTAGGCTTCTCTCCA	23	57.31	39.13	TGTTGTGCTCTCCCAATTCTC	21	60.25	47.62	136	AAAGA(4)	5
1881	DGR-1917	katanin p60 atpase-containing subunit a-like protein	TGTTTGCTTTCCAGTCCTGTT	21	59.77	42.86	TGGACGCCATTCTTTGCT	18	60.35	50	187	TTGAA(3)	5
1882	DGR-1918	mitochondrial inner membrane organizing system protein 1-like isoform x3	ACAAGGAGAAACTTCGGCATC	21	60.62	47.62	CATTTCGCATCCAGCTCTTC	20	60.88	50	104	AGAGA(4)	5
1883	DGR-1919	ara h i	AGAGAAGCAAGCGAAGGATTT	21	59.63	42.86	CAAGTTGCCTCCATTCTCAGTT	22	60.66	45.45	236	CTCAAT(3)	6
1884	DGR-1920	conglutin	CTGAGGCCCTGTGAGGAA	18	59.9	61.11	ATGCACCTTTGGTTATTCTGG	21	58.96	42.86	179	GAGCAA(4)	6
1885	DGR-1921	magnesium-protoporphyrin ix monomethyl ester	TCCAAGTTTAGCAACACCACAC	22	60.07	45.45	GGCAGTTTTACCCTTCTTGCT	21	59.78	47.62	153	CAACAC(3)	6
1886	DGR-1922	zinc finger ccch domain-containing protein	CAAGTTGCCTCCATTCTCAGTT	22	60.66	45.45	CACTTTGTGAGTGCTCGTCCT	21	60.49	52.38	157	GAGATT(3)	6
1887	DGR-1923	polyprotein	TCAGGTGAAAACAAGAGCAAA	21	58.54	38.1	AGATAACCTGTCCGCCAACC	20	61.27	55	223	AAAGAA(3)	6
1888	DGR-1924	probable fructose-bisphosphate aldolase chloroplastic-like	GGTAAAAAGGCACACAAAGAGG	22	60.04	45.45	TCAAGAACTGGGGATGACTTG	21	60.1	47.62	152	TCAGCA(3)	6
1889	DGR-1925	probable fructose-bisphosphate aldolase chloroplastic-like	GTTTTGGTGTTGTTGCTGGTT	21	59.93	42.86	GAAGGGGTGGCAGAGTTAGTT	21	59.63	52.38	186	TCAGCA(3)	6
1890	DGR-1926	cell division control protein 2 homolog	AGACGCATTACGCAAGAGAGA	21	60.17	47.62	ATGGAAGCGAAGAATGGAAG	20	59.27	45	144	GAGTGT(4)	6
1891	DGR-1927	cytochrome b6-f complex iron-sulfur chloroplastic-like	TGTTGTGAAGAGTGCGAGGAG	21	61.57	52.38	GAGTGAGATGGCACCAAGAAG	21	59.86	52.38	160	GGGAAG(3)	6
1892	DGR-1928	40s ribosomal protein s24-2-like	TGCAGTCTACCCTTCACC	18	54.38	55.56	ACGGACTGAGAGGACGACAA	20	60.86	55	264	CACCCA(4)	6
1893	DGR-1929	14-3-3 protein	GTTTGGGAATGAAACAAGAGG	21	58.54	42.86	TTGGGAAGTATGACCAATCAAG	22	58.95	40.91	150	TCTCTT(3)	6
1894	DGR-1930	alpha tubulin 1	AATACACGCCGCTCTTCTTCT	21	60.41	47.62	GTCTTATCACTCGGCATCTGG	21	59.71	52.38	202	TTAGAT(3)	6
1895	DGR-1931	nad h-quinone oxidoreductase subunit chloroplastic-like	GGAGGAAGCAGAGAGTGTGAA	21	59.59	52.38	AAGTCACCGGATCAATGTAGG	21	58.92	47.62	221	AAGAGC(3)	6
1896	DGR-1932	nad h-quinone oxidoreductase subunit chloroplastic-like	AGCTCAGCAGCAACAAACAAA	21	61.12	42.86	GTCCCTTTCGGCTTCCAAC	19	61.92	57.89	114	AAGAGC(3)	6
1897	DGR-1933	photosystem ii reaction center w chloroplastic-like	GTTTCATCCTCAACCGTTCTT	21	58.16	42.86	TGCTCAGCCTCTCATCCAC	19	60.09	57.89	199	GATGGG(3)	6
1898	DGR-1934	peroxidase	ATGTGATGTGGGGCCTGT	18	59.76	55.56	CCGGTACGTCTTTTTCTTCGT	21	60.52	47.62	217	GTGTAT(4)	6
1899	DGR-1935	---NA---	TTGTAGTATTAGGCTTGGTGCTT	23	57.29	39.13	CACTGCTTTGTGGTGTTTCCT	21	60.2	47.62	168	ATCATG(4)	6
1900	DGR-1936	awpm-19-like family protein	GGACTCACCGAACAGTGTAGAA	22	59.26	50	TGACCAAGTTCAGAAACAGCA	21	59.47	42.86	126	AAAGAG(3)	6
1901	DGR-1937	histone h4	GGGTTTAGTATTTGCTCCTGCTT	23	60.04	43.48	ACCGCCCACTCTAATTGACC	20	61.27	55	137	TGTTTT(3)	6
1902	DGR-1938	histone h4	CTCAAGAGGCAGGGAAGGA	19	60.47	57.89	CGAGGCTCTAATTGAACAAAGG	22	60.25	45.45	215	TGTTTT(3)	6
1903	DGR-1939	reticulon-like protein b5-like	CAGGAGTCGTTGATCGAGAAG	21	60	52.38	TCTACCGAAGAGGCGAAACA	20	60.9	50	135	TCCGAT(3)	6
1904	DGR-1940	histone h1 subtype 5	AGCATCATCAGCGCCTTC	18	60.06	55.56	CTTTGCTTTTGTTGCCTTCAC	21	59.91	42.86	121	AAGCCT(4)	6
1905	DGR-1941	somatic embryogenesis receptor kinase 1-like	ACAAGAAACCATCCCAAAACC	21	60.08	42.86	AGCGAAAAGCAGAAGAGGAAC	21	60.14	47.62	145	CAATTC(3)	6
1906	DGR-1942	alba dna rna-binding protein	AGGGCCAGAGGTAATGGTTTT	21	61.06	47.62	GTCCATTGTATCCTCCCCTTC	21	59.64	52.38	145	AGAGGA(3)	6
1907	DGR-1943	oleosin 5-like	TGACACCGACAGTACCATATCC	22	59.74	50	CTTTGCTCTTTCCACCTCCTC	21	60.37	52.38	153	GAGTGG(3)	6
1908	DGR-1944	50s ribosomal protein chloroplastic-like	GTTGTGTGAAGGAGAGCGAGA	21	60.58	52.38	AAGGCAAGCTCTGGATGAAAG	21	60.88	47.62	145	AATGGC(3)	6
1909	DGR-1945	ubiquitin-conjugating enzyme e2 2-like	CCAATAAACGAGCACAAAGGA	21	60.12	42.86	TGAGAAGGTGGAAACGAGAGA	21	59.97	47.62	147	AAGAAT(3)	6
1910	DGR-1946	short-chain dehydrogenase tic chloroplastic-like	GCAGCGTAGAGACCACAGAGA	21	60.75	57.14	CGGCGGTAGAAGAAGATGAG	20	59.97	55	156	GGGAAA(4)	6
1911	DGR-1947	high mobility group protein b1	GAGGAGGACCATCAAGAGGAG	21	60.2	57.14	GGTCCAGCATAAACAACCAAA	21	59.85	42.86	187	GATGAC(3)	6
1912	DGR-1948	nuclear transcription factor y subunit a-3-like isoform 2	GGAGAGTGGGTTGTAGGTGGT	21	60.28	57.14	TCTCTCTCTCTCTCTCTCTCTCT	23	52.68	47.83	157	AAACAC(3)	6
1913	DGR-1949	wd repeat-containing protein	GGGGAACGCAAAGAGGAA	18	61.13	55.56	ATCTCCGTATGCGAATGAACC	21	61.22	47.62	152	TATAAA(3)	6
1914	DGR-1950	uncharacterized wd repeat-containing	GGGGATCGCAAAGAGGAA	18	61.1	55.56	CCGTATGCGAATGAACCAC	19	59.94	52.63	145	TATAAA(3)	6
1915	DGR-1951	lil3 protein	TTCCTCACAACACTCCAAACC	21	60	47.62	TCAAGGGAGAGAAGAGCAACA	21	60.12	47.62	101	GGCCCA(3)	6
1916	DGR-1952	light harvesting-like protein 3	TCCTCACAACACTCCATACCC	21	59.84	52.38	TCAAGGGAGAGAAGAGCAACA	21	60.12	47.62	100	GGCCCA(3)	6
1917	DGR-1953	histone h1 subtype 5	GGCCAAGGACACCAAAACTAC	21	60.77	52.38	TTGGTCTTAGCAGCAACC	18	54.79	50	126	AAGCCC(3)	6
1918	DGR-1954	histone h1 subtype 5	TAAACCCAAGGCGGTTGCT	19	62.79	52.63	GTTTAGCGGCAGGGACTTT	19	59.33	52.63	206	AAGCCC(3)	6
1919	DGR-1955	transketolase	CCCTCAAACATCCTCGTACTC	21	58.66	52.38	TAACACCAACACCGATCCTCT	21	59.46	47.62	238	GGCCCA(3)	6
1920	DGR-1956	auxin-responsive protein iaa8	AATAGCCATACGGGTCCTTC	20	58.02	50	ACCAGGTTTTCCATCCACTTC	21	60.22	47.62	150	TGCCAG(3)	6
1921	DGR-1957	photosystem ii core complex proteins chloroplastic-like	GCCAGCACTTAACCAACTGAA	21	60.3	47.62	AGCAGCAATCATTCCCAAA	19	59.22	42.11	151	TTGGGC(3)	6
1922	DGR-1958	photosystem ii core complex proteins chloroplastic-like	ACATAGCAGACGGCGACAA	19	60.43	52.63	ACAAAATCCCTGATGCTGAAA	21	59.56	38.1	183	TTGGGC(3)	6
1923	DGR-1959	14 kda zinc-binding	TGAGCAGTGTGAGCAGAAGAA	21	59.91	47.62	GAGGGTGCGGTAGCAAGAG	19	60.95	63.16	136	CTTCGT(3)	6
1924	DGR-1960	arginine serine-rich coiled coil	CCCCGATTCTTCTAGGGTTC	20	59.9	55	GACCTGCTCCTTCTTCTTCGT	21	60.01	52.38	219	AGCAGA(3)	6
1925	DGR-1961	dna repair protein rad23-3-like	TCTGTGTCAGTAGCACCTCAA	21	57.02	47.62	CAGACCCTACCACAGCAGTATC	22	58.75	54.55	175	CTGCAC(4)	6
1926	DGR-1962	dna repair protein rad23-3-like	CTGCACCTTCACCTTCACCT	20	60.3	55	CAGACCCTACCACAGCAGTATC	22	58.75	54.55	126	CTGCAC(5)	6
1927	DGR-1963	probable ribose-5-phosphate isomerase-like	AGCGAGCGAGTGAGTTCTGT	20	60.35	55	TCCTCCTCTTTACACTCCATTCT	23	58.41	43.48	178	TTTCAT(3)	6
1928	DGR-1964	20 kda chloroplastic-like	CCCTAATCCACTGTTTTCTGCT	22	59.65	45.45	AAACTGGGAATGTGTTGTTGG	21	59.74	42.86	162	TCTCTT(4)	6
1929	DGR-1965	sec14p-like phosphatidylinositol transfer family protein isoform 1	ACAGCGATTCTAACCCTCCTC	21	59.73	52.38	TCTTCTTCTGGTGCTGGTTGT	21	59.9	47.62	184	GTTACC(3)	6
1930	DGR-1966	ormdl family protein	CTCAAACACACACACGACACA	21	59.22	47.62	ATTTGGGGGATTGGAGAAGA	20	60.63	45	174	GAAAAA(3)	6
1931	DGR-1967	translation initiation factor 1	TTCTCCCAAAATCAGAGAAATG	22	58.3	36.36	GGTGAGAGTGACAGGTGAAGG	21	59.74	57.14	151	TCATCC(3)	6
1932	DGR-1968	uncharacterized endoplasmic reticulum membrane	CTATGGAGCATACCACAGCAA	21	58.81	47.62	GAGAGGGGGAGGGAAGAAG	19	60.13	63.16	142	CTTCTC(3)	6
1933	DGR-1969	eukaryotic translation initiation factor 1a	ATTTGAGGGGATGGAAACAAA	21	60.53	38.1	AAGCTCCAAGCATTACACGAA	21	59.9	42.86	202	GAAATT(3)	6
1934	DGR-1970	uncharacterized loc100383388	CCACCCTTGCTCTTCTTCTTC	21	60.37	52.38	GATTCTCCCCCTCCTCCTC	19	59.96	63.16	152	GAGGAA(4)	6
1935	DGR-1971	serine hydroxymethyltransferase	ATACGCGAAACAATTCCCAAC	21	61.08	42.86	TTCATATTCATAGCATCATCAAC	23	54.49	30.43	135	AGAGAA(3)	6
1936	DGR-1972	probable adenylate kinase chloroplastic-like	GGGGGTTTTGAGATGTAAAGG	21	59.69	47.62	AGTGAAGCTGATGGTGATGGA	21	60.67	47.62	178	ATAGAA(3)	6
1937	DGR-1973	fasciclin-like arabinogalactan protein	CCTGAGGCCATCTTTGGAAC	20	61.92	55	AGGCTGAGATGATGATGGAGA	21	59.78	47.62	135	CCTGCA(3)	6
1938	DGR-1974	alg-2 interacting protein x-like	AAGCGTTCTGGAAACCCTAAA	21	60.12	42.86	CGTACCAGACAAAGAGGATGG	21	59.6	52.38	191	CCGACG(4)	6
1939	DGR-1975	ubiquitin carboxyl-terminal hydrolase	ATTTCATCACCGCCAATCC	19	60.69	47.37	CATCCAAAAGGGAAGGTAGAAA	22	59.48	40.91	176	AATTCC(3)	6
1940	DGR-1976	brca1-associated	CAGGAGGGAAAGGTGATTAAGA	22	59.59	45.45	GGAGGTGGAGAATGATGAAGG	21	60.84	52.38	173	CCAATT(3)	6
1941	DGR-1977	ubiquitin carboxyl-terminal hydrolase	ATGATAAAGGCTCCTCGTTGG	21	60.46	47.62	GAGCAGGAGAGAAAGGTGGTT	21	59.87	52.38	165	ATTGGA(3)	6
1942	DGR-1978	ubiquitin carboxyl-terminal hydrolase	TGGAACGCCAGCTAATAAACA	21	60.62	42.86	AAAGCAGGGAATGAAGGAGAA	21	60.19	42.86	132	CTCCTG(3)	6
1943	DGR-1979	unknown	ACAAGTGATGTGGGAAATGCT	21	59.47	42.86	GAAGTGGAGTTGGGTTAATTGTG	23	59.79	43.48	140	AGCAAC(3)	6
1944	DGR-1980	50s ribosomal protein chloroplastic-like	CGTTCCCTTCATCTTCTTTCC	21	60.06	47.62	AGGGTCCTTGCATTGGTGT	19	60.38	52.63	151	CCTCTT(3)	6
1945	DGR-1981	poly	CAGCATTTTGTGATGGTGGA	20	60.52	45	AATCTGTTGCAGTCAGGTATG	21	55.34	42.86	139	TCTTTT(5)	6
1946	DGR-1982	---NA---	AATCTGTTGCAGTCTGGTATG	21	55.34	42.86	CAGCATTTTGTGATGGTGAAA	21	59.58	38.1	135	AAAAAG(3)	6
1947	DGR-1983	40s ribosomal protein	GAGTGTCATCCAAAAACC	18	50.72	44.44	GCGTCCAGATCCACTCCTCT	20	61.76	60	177	TCGTCT(3)	6
1948	DGR-1984	monothiol glutaredoxin-s17-like	AGAGTTGTGTTGCTGGGTTTG	21	60.2	47.62	CCTTTTTCGACTGCACATCTT	21	59.37	42.86	157	AATCAG(4)	6
1949	DGR-1985	serine threonine-protein kinase ht1-like	CAATTCATCGTCATCCCAAAA	21	60.69	38.1	ACAAATCCATCATTCCCTTCC	21	60.01	42.86	126	GAACAA(3)	6
1950	DGR-1986	gem-like protein 1-like	CCAGAAGATTCCTTCCTTGCT	21	59.83	47.62	ATCTTGTTCGCTTCGGTTTCT	21	60.26	42.86	146	GAATCA(3)	6
1951	DGR-1987	gem-like protein 1-like	AGAAGAAACCGAAGCGAACA	20	59.99	45	TATGGAGCATAATCGGTGGAG	21	59.93	47.62	144	GTCTCA(3)	6
1952	DGR-1988	metacaspase 1	GCAGATAGGGCATAGCACAAA	21	60.24	47.62	TCTTCAGCTTCATCGTCATCC	21	60.36	47.62	180	CTGGCT(3)	6
1953	DGR-1989	probable calcium-binding protein cml36-like	GCAAGAGGAAGGTGTAAAAGGA	22	59.76	45.45	CATGGGCAAGAGACTAGAGAAA	22	58.6	45.45	163	AAAAAG(3)	6
1954	DGR-1990	PREDICTED: uncharacterized protein LOC101510131	GCAAACCATAATTCCCAGCA	20	60.84	45	TGCAGAAACCACAACTGAAGA	21	59.47	42.86	148	AAATGG(3)	6
1955	DGR-1991	very-long-chain 3-oxoacyl- reductase 1-like	CTCTGGTTCGCACTCCTTTT	20	59.47	50	TTCCGATTCCGTCGGTTG	18	62.99	55.56	160	TTCCTC(3)	6
1956	DGR-1992	proteasome subunit beta type	CCGTGAGTGGGGAAAATAAA	20	59.79	45	TCTTGTCTTCGTTGGACTTGTG	22	60.33	45.45	164	GAGGAA(3)	6
1957	DGR-1993	hlip one helix protein	CAAAAGTAAGAATGTCAAGAATG	23	53.62	30.43	AACTGACCATAGCAGAAGCAAA	22	59.04	40.91	145	AAAAAC(3)	6
1958	DGR-1994	peroxyureidoacrylate ureidoacrylate amidohydrolase -like	TTCGTTGGTACGCTCAAAATC	21	60.12	42.86	GGGACAATTTCTTTCCCTCCT	21	60.65	47.62	171	TGGGCT(3)	6
1959	DGR-1995	chloroplastic mitochondrial-like	TAGAAGCTCTCCCTCCTGCTT	21	59.74	52.38	TTGTCCTGTTTTTGCATTGTTT	22	59.54	31.82	109	GATGTG(3)	6
1960	DGR-1996	dag chloroplast	TAGGAGGAGGGAAAATGTGGT	21	59.81	47.62	CTTGGTTGTTGGGAGGGTATG	21	61.51	52.38	140	CTGGTC(3)	6
1961	DGR-1997	fasciclin-like arabinogalactan protein 13-like	TTCATTCTTCTCCTCCCCATC	21	60.39	47.62	GTGTATTGGCTGCCTTTCTCC	21	61	52.38	122	CCCAAG(3)	6
1962	DGR-1998	fatty acid biosynthesis 1 isoform 1	CCTTTACTCCTCGATCCACCT	21	59.58	52.38	AACTACTCGCCTTTCCTTCGT	21	59.42	47.62	155	TCGCAC(3)	6
1963	DGR-1999	heavy-metal-associated domain-containing protein	CCTTGACCATCTCCAAGACC	20	59.51	55	GAAGGAGGAGAAAAAGGACGA	21	59.81	47.62	116	GCCGGA(4)	6
1964	DGR-2000	mate efflux family protein chloroplastic-like	GACGTAAGCTGTTTCCATCAA	21	57.89	42.86	CTGCTCTCCTCACAAATCCAA	21	60.38	47.62	176	GAGTGT(3)	6
1965	DGR-2001	membrane-anchored ubiquitin-fold protein 3-like	GGGGGTTGAGAGTTAGATCCTT	22	59.84	50	GAGAGTGGTGTGGGTTCGTT	20	60.01	55	121	AACGAA(3)	6
1966	DGR-2002	cox19-like chch family protein	TCTTTGCCCTAACAACCAATC	21	59.08	42.86	CTCCAAGCATAGATCCACCAC	21	59.56	52.38	154	GCTCCT(4)	6
1967	DGR-2003	psbp domain-containing protein chloroplastic-like	TGCCACTCTCATGCTAAAGGT	21	59.89	47.62	GTATTCGCGCAGCACAGG	18	61.56	61.11	135	TTGTCC(3)	6
1968	DGR-2004	mob kinase activator-like 1-like	TTTTTATTAGGGAGGCGAGGA	21	60.04	42.86	TTTCTGCCGAGACCAAAGAG	20	60.51	50	140	GAGCCT(4)	6
1969	DGR-2005	rubredoxin-like protein	TGCAGCCACATACAACCAC	19	59.1	52.63	CAAGAGGGTGAGTGAACCAGA	21	60.28	52.38	149	CAAAGT(3)	6
1970	DGR-2006	zinc finger ccch domain-containing protein 20-like	GCGAAGCTGAGTAGGGAGAAC	21	60.53	57.14	CCAATTCTTCAAGCCACAAAA	21	60.1	38.1	154	AAAGTC(3)	6
1971	DGR-2007	---NA---	AAGTTCAAGATTCCGCGTTG	20	60.25	45	TTCTCTGTTTTTGTCCTCCACTT	23	59.31	39.13	142	CTCAGC(3)	6
1972	DGR-2008	nuclear transport factor 2 family protein	TGGGCTATGAGTTCTCTCCAA	21	59.82	47.62	GGTCCACATTTCTTCACTTCC	21	58.49	47.62	166	AAAGAA(3)	6
1973	DGR-2009	histone deacetylase hdt1-like	GGTCTCAATTTTTCAACCATCAC	23	59.74	39.13	CTTAACCTCAACACCCCAGAA	21	59.08	47.62	110	TTTCAA(3)	6
1974	DGR-2010	udp-glucuronic acid decarboxylase 1-like	CACACCACCATTTCCATTTCT	21	59.7	42.86	GGGAGTAGTCGTCGTTGATTG	21	59.61	52.38	157	TTGTTC(4)	6
1975	DGR-2011	integral membrane hpp family protein	GGGACGGTGGTTTCTATTGTT	21	60.1	47.62	GGTTGCCTCCTCCTTCTTG	19	59.79	57.89	178	AATTGG(3)	6
1976	DGR-2012	aldo-keto reductase family 4 member c9-like	GGACGCATGGTGTAAGAGAAG	21	59.75	52.38	CACGTCAACAGCTCAGCAAA	20	61.2	50	138	GAAAAA(3)	6
1977	DGR-2013	protein	ATTTGGTCCTGAAACTGCAAC	21	59.09	42.86	CAATTCGACCCATACCAACAC	21	60.1	47.62	108	GTCAAA(3)	6
1978	DGR-2014	uba and ubx domain-containing protein at4g15410-like	AGAAACCATCAAATCCCTCCT	21	58.91	42.86	CATCCACGTCATTACCCTTTG	21	60.23	47.62	174	GACTCC(3)	6
1979	DGR-2015	---NA---	TTTCTTCCCAAGCAAAACATAAA	23	59.99	30.43	AGACCCAATAGAAACCCCAAG	21	59.33	47.62	164	CTACAC(3)	6
1980	DGR-2016	metalloendoproteinase 1-like	CGGTGAAAAACAGCAGATCAA	21	61.18	42.86	CAGTCACACGTAGCGGTAAAA	21	58.91	47.62	160	AATGGA(3)	6
1981	DGR-2017	v-type proton atpase subunit h-like	CTCCGTTGTCACGATTTTCTC	21	59.73	47.62	CGTAGGAGCTGAAGGGTTGT	20	59.35	55	184	GTTCCA(3)	6
1982	DGR-2018	nucleolar and coiled-body phosphoprotein	GATGGTGCTGAGGCAGAGA	19	60.09	57.89	TCCGTCACTTCTTTATTTGATG	22	56.93	36.36	152	AAAAAG(3)	6
1983	DGR-2019	protein cmss1-like	GGAGCTGGATTCCCTCAAA	19	60.14	52.63	CAAGGTCAGGTTCACAAAGGA	21	60.13	47.62	155	TTCCGA(4)	6
1984	DGR-2020	pre-mrna-splicing factor 38b	TGGCAGTGATGACATAAGAAGA	22	58.38	40.91	CGATCCCTGTCCCTTTCAC	19	60.46	57.89	162	GACCGG(7)	6
1985	DGR-2021	soluble diacylglycerol acyltransferase	GGTATTACGGGGACGAGAAGA	21	60.33	52.38	TGCTTCATCAAAACCTCAGCA	21	61.87	42.86	154	AGAAGG(3)	6
1986	DGR-2022	pre-mrna-splicing factor sf2	CATTTTCCAGGGGCTATGTTC	21	60.68	47.62	CTTCCCCTTTGGAGATTTGCT	21	61.78	47.62	170	AGCCGC(3)	6
1987	DGR-2023	tetrapyrrole-binding chloroplastic-like	CTCAACAGCAGCAACAACATC	21	59.51	47.62	AAATGCTTTCAGAGGGACACA	21	59.73	42.86	112	TTCTTG(3)	6
1988	DGR-2024	---NA---	CTTGTAACTGTCCGCCACCTC	21	61.99	57.14	CACTATTATTCCGGCCCATTT	21	60.05	42.86	188	CCGTAT(3)	6
1989	DGR-2025	protein	GCTTGTAACTATCCGCCACCT	21	60.52	52.38	CACTATTATTCCGGCCCATTT	21	60.05	42.86	186	CCGTAT(4)	6
1990	DGR-2026	hydrogen-transporting atp rotational	TTTGCTACACACAACGCAAAG	21	59.96	42.86	GTGCGAAGGAGAATGAATGAG	21	59.83	47.62	172	CTCTCA(4)	6
1991	DGR-2027	hydrogen-transporting atp rotational	GCAACCCTCAAATCCTTAACA	21	59.08	42.86	TGTATTGCTTGTTCTGCTCCAA	22	60.8	40.91	210	CTCTCA(3)	6
1992	DGR-2028	transcription factor bhlh13-like	TCTGGTAGGTCCCATTTCAGG	21	61.24	52.38	ATGAAGACCATTGCGAGGAG	20	60.22	50	147	AATGCC(3)	6
1993	DGR-2029	protein ndr1-like	GGCGCACATAGAGCGTTT	18	59.98	55.56	CCCCACAGCTACCTCCAC	18	59.05	66.67	158	GTGGCT(3)	6
1994	DGR-2030	trna (guanine-n -)-methyltransferase subunit wdr4-like	TCAGTGAAAACAAACAGAAATGG	23	59.16	34.78	AGGTCGAAGACACGGAGGT	19	59.7	57.89	156	CAGAAG(3)	6
1995	DGR-2031	transcription factor bhlh25-like	TCGGTTCTCGACATAACCATC	21	59.95	47.62	CCCATCTGATCCACCAAAAA	20	60.69	45	148	AGATAG(3)	6
1996	DGR-2032	plastidic atp adp-transporter-like	AACCTATCACTGCACTCAACA	21	55.85	42.86	CAAGTAGTCCATCCGAATCCTC	22	59.96	50	148	TTCTTT(3)	6
1997	DGR-2033	probable 2-oxoglutarate fe -dependent dioxygenase-like	GGATGGGAGACGAACCATTT	20	61.09	50	CATCACGACAATTCCCTTTCC	21	61.61	47.62	176	GAGAAA(3)	6
1998	DGR-2034	PREDICTED: uncharacterized protein LOC101509864	AAAGCCTTGCTAAAGAAGAA	20	53.9	35	CAAAAGCGAGGGAATTGG	18	59.2	50	135	CTTCAT(3)	6
1999	DGR-2035	fkbp-type peptidyl-prolyl cis-trans isomerase 4	GCTTTACCCCCAAAAGAGAAC	21	59.12	47.62	GCTGCAAGAAGGAATGGAGA	20	60.48	50	170	CTTGGG(3)	6
2000	DGR-2036	PREDICTED: uncharacterized protein LOC100800301	TTCTTCAGAGTGTGAGCAAGG	21	58.23	47.62	CCGCAACCGTGAAATGTATG	20	62.23	50	160	GTAACG(4)	6
2001	DGR-2037	lob domain-containing protein 38-like	CCCTCCTTTCCTAATTCGTGT	21	59.47	47.62	ATGCCTCCGGGTTTCTTATTT	21	61	42.86	133	AAAATT(3)	6
2002	DGR-2038	2c-methyl-d-erythritol -cyclodiphosphate synthase	ATTGGCTCAGCTACCACCA	19	59.26	52.63	GCGAGGGAAAGAACAAGAAAG	21	60.36	47.62	201	TTCCAA(4)	6
2003	DGR-2039	glucan endo- -beta-glucosidase 13-like	CGTTAGGTGAGGAGGTCAAAG	21	58.85	52.38	GCAAAGATGATGAGAGCGAAG	21	60.11	47.62	159	AGCTTC(3)	6
2004	DGR-2040	chaperone protein dnaj 49-like	GGGGAGGGTTAGAGAGGAGTT	21	59.95	57.14	GCGGAATTAGGAATAGGATTGG	22	60.95	45.45	207	AATCCC(3)	6
2005	DGR-2041	uncharacterized loc101218799	GGCTTCTTGATTTTTGGCTTC	21	60.2	42.86	AGGCTGTTGTTCTCTGTCTCC	21	58.53	52.38	190	AGAAGC(3)	6
2006	DGR-2042	uncharacterized protein LOC100500554	CTGTCACCGGAAAGCTCAA	19	59.97	52.63	TTTGCACATCTTCCATGCTC	20	59.81	45	138	GCAAGC(3)	6
2007	DGR-2043	md-2-related lipid recognition domain-containing protein	TTGGTTTTGATATTGGGGTTG	21	59.55	38.1	AAGAGGGTATTTTAGAGTTTGT	22	51.06	31.82	134	TTCCTC(3)	6
2008	DGR-2044	transport membrane protein	AATGGCAAGACCTTCTCTCGT	21	60.26	47.62	GGCAATATCCGCTTCTTCTTT	21	59.71	42.86	167	ATAAGG(3)	6
2009	DGR-2045	zinc ion transmembrane transporter	TTTCTGCATTTGGTCTAGTGGTT	23	60.05	39.13	TGATGATGATGATGGGGATG	20	60.1	45	217	CATGGG(4)	6
2010	DGR-2046	urease accessory protein g	GCTTCAGGGGTTGAGCATAG	20	59.84	55	CCAGGTGAGTATATGGGTTCGT	22	60.13	50	164	ACCATG(3)	6
2011	DGR-2047	40s ribosomal protein s26-1-like	AGAATGGAGTTTTAAGGACGAG	22	56.71	40.91	GATCTCGCACTGATAGGAGGA	21	59.4	52.38	151	CAGCTC(4)	6
2012	DGR-2048	blue copper-like protein	GTGCCAAGTATGAAGGGTGAA	21	59.99	47.62	CGAAGAAAGTTTGGTTATTGGA	22	58.3	36.36	175	GGTGTT(4)	6
2013	DGR-2049	probable mediator of rna polymerase ii transcription subunit 26c-like	GTCCAATGGCTACCAAATCAA	21	59.81	42.86	CCGTTGTCATCATCATCTCC	20	58.88	50	153	AGCCCT(3)	6
2014	DGR-2050	probable mediator of rna polymerase ii transcription subunit 26c-like	AGGTCCAATGGCTACCAAATC	21	60.2	47.62	CAAATCTTCACGGTCGTCTTC	21	59.73	47.62	198	ACGCCG(3)	6
2015	DGR-2051	e3 ubiquitin-protein ligase rma1h1-like	TGTTTTCGGTTTTGTGCATTT	21	60.38	33.33	AGACTCTCTTCTCGGCGTTGT	21	60.58	52.38	145	AAAAAG(3)	6
2016	DGR-2052	adenosine 3 -phospho 5 -phosphosulfate	GCAGGTTCTGAGGGAGAGTATG	22	60.27	54.55	ACCTATGGCATTAGACGAAAA	21	56.47	38.1	152	ATTTTT(3)	6
2017	DGR-2053	uncharacterized loc101219040 isoform 1	TCAAAGTCTCAAGCAAAAGCAA	22	60.17	36.36	CCAGCTTTCAACACTCAAAACA	22	60.32	40.91	235	AATGCA(3)	6
2018	DGR-2054	j domain protein 21	AGGATAGATATGGCCGAACGA	21	60.8	47.62	GACCTTTTGGGGGATTTTAGAG	22	60.17	45.45	171	AATTTT(3)	6
2019	DGR-2055	protein notum homolog	GGGGAAAGAAACAAGAGATGAA	22	59.57	40.91	TCCATAGGAGACAACACCACA	21	59	47.62	183	ATTTGC(3)	6
2020	DGR-2056	dead-box atp-dependent rna helicase 46-like	TGACAGGGGATCTAGTTGGAG	21	59.15	52.38	AGCTGACATTGGAATTTGGTG	21	59.99	42.86	101	CGTAGC(3)	6
2021	DGR-2057	u6 snrna-associated sm-like protein lsm7	GGTGTGAGTGAGGGTGTGAG	20	59.11	60	TTGAATTTGCAGCGGAGATAG	21	60.35	42.86	139	TCTTCA(3)	6
2022	DGR-2058	protein wvd2-like 1-like	GAAGAAGCAACACAGCACAAA	21	59.11	42.86	TTCCCATGATACTGGCTCAAA	21	60.45	42.86	144	AGAAGG(3)	6
2023	DGR-2059	nuclear inhibitor of protein phosphatase 1-like	CCATTCTCTGTTTCTGCGACTT	22	60.79	45.45	ATGTTGCTGCTGATGCTGTT	20	59.48	45	153	GGTGGC(4)	6
2024	DGR-2060	3-dehydroquinate synthase-like	CGATGGCTTCAGTGTGTTGTT	21	61.14	47.62	CCACACGGTCTTTGAGTTCTT	21	59.24	47.62	167	CTGCAA(3)	6
2025	DGR-2061	growth-regulating factor	AAGCATGGCAACAACAAGAAG	21	60.3	42.86	CAAGGTGATGATGAGGGTGAG	21	60.52	52.38	171	CCTCTT(5)	6
2026	DGR-2062	growth-regulating factor	GGTGCAAGAGTGCTGTTCTTC	21	60.05	52.38	TCGGTTATCGTTGTCCTGTTC	21	59.99	47.62	178	CTACTC(3)	6
2027	DGR-2063	unknown	GGAACTGATGAAAAACATGGAA	22	58.93	36.36	TTGATGGGTCTTGAAACTTGTG	22	60.01	40.91	220	TTCTGG(3)	6
2028	DGR-2064	PREDICTED: uncharacterized protein LOC100799189	AGCCGTTTCTAACACCACTAC	21	56.08	47.62	TCTAACTTCAGATTCGGGTCAA	22	58.83	40.91	185	CCAGAA(3)	6
2029	DGR-2065	1-orf1-orf2 protein	TTCATCCGAAGAGATTGAAGG	21	59.25	42.86	AATTGAAAAGGCCAAGAAGGA	21	60.06	38.1	148	GGTGGC(3)	6
2030	DGR-2066	---NA---	TAGGGTTTCCGCTTTTCAGTT	21	60.12	42.86	AGCAGGGTTGTAGTGGCTTTT	21	60.18	47.62	144	GAGGAA(3)	6
2031	DGR-2067	protein	TAACTCCACCACTTTGCACCT	21	59.65	47.62	GGTTGCATCATCATCACCTTC	21	60.34	47.62	199	TCAAAG(3)	6
2032	DGR-2068	galactoside 2-alpha-l-fucosyltransferase-like	AGGAATGTGGAAGAAGGTGGT	21	59.85	47.62	TCAAACGCATAAGAGGGAGAG	21	59.46	47.62	115	GAATCT(3)	6
2033	DGR-2069	probable receptor-like protein kinase at5g47070-like	GCCAACAACCTCCTTCTCTTC	21	60.24	52.38	CAACCTCCATCTGCACCTCT	20	60.26	55	181	TGACGG(5)	6
2034	DGR-2070	atp phosphoribosyltransferase-like	CGCTCAGAGGAGAGAGGAGAG	21	60.95	61.9	CACGCCACTTCATATTTTGGT	21	59.87	42.86	144	GGTGGC(4)	6
2035	DGR-2071	wd-40 repeat-containing protein msi4-like	GCGAAGAGGTGTGGTACTTTG	21	59.79	52.38	CTTGGTGTGTTGTTCGTCCTT	21	60.06	47.62	177	AAGCCC(3)	6
2036	DGR-2072	bcl-2-associated athanogene 7	CTGTCTCAACACGAGGGTTCT	21	59.36	52.38	GAAGTTGAAAGGGCTGATGCT	21	60.76	47.62	147	TCCTTT(3)	6
2037	DGR-2073	alkaline ceramidase 3-like	GCACACAGCATACCTCCTTCT	21	59.37	52.38	CTTGAAGTTTCCACCATTCTCC	22	59.98	45.45	142	TCAGAT(3)	6
2038	DGR-2074	syringolide-induced protein 14-1-1	ACATTCCAGAACCCTCCATTC	21	60.18	47.62	CCACCATGCTTAGGCTTTCTT	21	60.62	47.62	155	ATCACA(3)	6
2039	DGR-2075	serine carboxypeptidase	TTCTAATAATCAAGTGCTGCTTC	23	55.71	34.78	AATCCCCCAACCCAATATACC	21	60.83	47.62	167	TCACAC(3)	6
2040	DGR-2076	protein yipf1 homolog	GGAGGGGAGTGAAATTGAAGG	21	62.05	52.38	AGCCCTAGATTGGAAAATGGA	21	59.92	42.86	194	GCACCT(3)	6
2041	DGR-2077	rna-binding-related protein	AATGAAGAGGTGGAGGAGGAG	21	59.69	52.38	GCTTCCAGAGAGAACAACGAA	21	59.61	47.62	184	GGTCAC(3)	6
2042	DGR-2078	rna-binding-related protein	CTGCTGGTGGTGCTGATG	18	59.97	61.11	ACACTGGAAGCCAAGGAAAAG	21	60.65	47.62	143	GTGATT(3)	6
2043	DGR-2079	cupredoxin superfamily protein isoform 1	CTTTGTCGGGGACTAATGGA	20	59.93	50	AATGGCTCCAGAACAAGAACA	21	59.73	42.86	176	TGATGG(3)	6
2044	DGR-2080	caax amino terminal protease family protein	GCCTTTCATGCACTCAACAAC	21	60.69	47.62	TGGTAAACTGGTTCCTTCACA	21	58.12	42.86	206	TTGTTA(3)	6
2045	DGR-2081	2-oxoglutarate-dependent dioxygenase family protein	CTTGGCTTTCATCCTTGTCCT	21	60.62	47.62	ACTTCCATCGCTTGGTTCGT	20	61.97	50	153	TGGGCT(4)	6
2046	DGR-2082	---NA---	GGGGATATTTTTCCGAGTCAA	21	60.14	42.86	GGAAAGAAAGGGCAGAAAGAA	21	59.82	42.86	214	CTTCTG(3)	6
2047	DGR-2083	---NA---	GGGATAGGACTTGGAGTTGGA	21	60.31	52.38	CCACCACCTGAGCTAGAAGAA	21	59.48	52.38	149	CTGGAG(3)	6
2048	DGR-2084	homeodomain-like superfamily protein isoform 1	CATGGACTGCTTCCTCTGTGT	21	60.31	52.38	GTATTGGTGCCGGTTCTTGT	20	59.86	50	133	AGCACC(3)	6
2049	DGR-2085	cysteine proteinase rd21a-like	CTCTCATCTTGGCGCTCTTT	20	59.72	50	AGTAACCGCCCCTTCATTTCT	21	61.18	47.62	151	ACAATG(3)	6
2050	DGR-2086	ubiquitin system component cue	TTTGCTTGGGGACTACTGATG	21	60.12	47.62	CACGGGCACTTATTGATTTCT	21	59.1	42.86	267	TGCTTC(3)	6
2051	DGR-2087	uroporphyrinogen-iii chloroplastic-like	CTCCTCAACGCTCATCTCCTT	21	60.91	52.38	CAACTTTGGGGGAGTAATTGG	21	60.57	47.62	111	CCTCCG(4)	6
2052	DGR-2088	---NA---	CATGGACTCTCCACCATCTCC	21	61.87	57.14	ACCACCCAACAATGCTGCTAC	21	62.25	52.38	157	GTCACC(4)	6
2053	DGR-2089	sulfate thiosulfate import atp-binding protein	GGTGTTTGTAAGGAGAAAACGAG	23	59.23	43.48	TCGGAGAGACACGGAGAGTT	20	59.99	55	162	CGGCGA(3)	6
2054	DGR-2090	nac domain-containing protein	CTTCGCACCCTCGATTCTT	19	60.35	52.63	AACAACAAAGAACCACTTCACC	22	58.14	40.91	161	TTTTTA(4)	6
2055	DGR-2091	PREDICTED: uncharacterized protein LOC100787251	AAGCTCAGAGGAAGGCACAA	20	60.13	50	TGTGATGAACTGGAAGGGAAG	21	60.1	47.62	187	CAGAAT(4)	6
2056	DGR-2092	PREDICTED: uncharacterized protein LOC100803816	GGTTTGTGTGTTGAGGCATTT	21	59.89	42.86	TTCACTGTGCCAACCTCTTCT	21	59.9	47.62	153	GTGTTT(3)	6
2057	DGR-2093	PREDICTED: uncharacterized protein LOC100803816	AATCCGACGAGATGAGATTAC	21	55.83	42.86	ATTGGGAGCTTGTTCTTTGCT	21	60.26	42.86	166	TGGAAA(3)	6
2058	DGR-2094	red chlorophyll catabolite reductase	CAGCGGATTTGAAGAGAACAA	21	60.37	42.86	CCAGAAAACACTACCCGAACC	21	60.76	52.38	180	GGGTTC(3)	6
2059	DGR-2095	indoleacetic acid-induced-like protein	GGGGAAAGAAGAGAACACCA	20	59.11	50	GCAAAGCTCAGCCTCCTTC	19	60.23	57.89	179	AAAGAG(3)	6
2060	DGR-2096	indoleacetic acid-induced-like protein	CATGGCTTGAATCTGAAGGAG	21	59.82	47.62	CTTTAGCGGGTGGCTTGG	18	61.7	61.11	253	GGCGGA(5)	6
2061	DGR-2097	indoleacetic acid-induced-like protein	CGTCTGCGAATAATGAAAGGA	21	60.22	42.86	CAGCAGAAGTGCTATGGTGGA	21	61.38	52.38	184	GAAGCT(3)	6
2062	DGR-2098	fasciclin-like arabinogalactan protein 17 precursor	CTCACCAGCTATACCCCACAA	21	60	52.38	CACCATAGACGGAGGTATCCA	21	59.82	52.38	157	TTCTTG(4)	6
2063	DGR-2099	transcription factor tcp2-like	CGATGCGGACATAGACATAGA	21	58.76	47.62	TATCCGACCGAGACAGAGACA	21	60.81	52.38	134	AGCAGA(3)	6
2064	DGR-2100	srpbcc ligand-binding domain-containing protein	ATCAGCGTAAGAGCAGCAAGA	21	60.31	47.62	GTGAGCCTGAAGAATGAGTGG	21	59.86	52.38	172	CAGAAC(3)	6
2065	DGR-2101	membrane trafficking factor	GTGGCTCATCAACTCAACAAA	21	58.76	42.86	GTGGGATTCGAGGAAGAAAAG	21	60.06	47.62	182	GAAACA(3)	6
2066	DGR-2102	membrane trafficking factor	AACGATGCCAACAACAACAA	20	60.01	40	CGAGAAGTCAGGGGAGTGAG	20	59.98	60	153	CCGCTG(3)	6
2067	DGR-2103	dr1-associated corepressor	CTCCAAAGAGGAGCAAAAACC	21	60.23	47.62	GATCATCTACCCCGCCTTC	19	59.45	57.89	157	ATGGCC(3)	6
2068	DGR-2104	---NA---	AGGTGGTGGAGGCAAAAAG	19	60.1	52.63	CCTTCCCTAGCAGAAACACCA	21	61.53	52.38	197	AAAAAG(3)	6
2069	DGR-2105	ring u-box domain-containing protein	GCAGATGACGTAGTGGGTTTG	21	60.57	52.38	CAGTGCTGATGAAAGGGTAGA	21	57.97	47.62	153	TAATGT(4)	6
2070	DGR-2106	PREDICTED: uncharacterized protein LOC101496565	GGAGGAGAAGGAGAAGGTCAA	21	59.8	52.38	TTGGATTTGTGAACCGAAGAG	21	60.1	42.86	170	AATCCA(3)	6
2071	DGR-2107	PREDICTED: uncharacterized protein LOC101496565	GAGGTGGTGTTGGAGGAGAG	20	59.68	60	TCTGCTGTGGTATTTGGAGGT	21	59.61	47.62	164	CACAAC(4)	6
2072	DGR-2108	agenet domain-containing protein	TCGAAACCCTAACAAACCAAG	21	59.12	42.86	TTTGAAGATGGAGGATGAGGA	21	59.61	42.86	135	CCAAAT(5)	6
2073	DGR-2109	PREDICTED: uncharacterized protein LOC100811193	GCTTCCTTTGGTTATATTTTGG	22	56.97	36.36	AAGTTGGAAACTGGAAACTGGA	22	60.01	40.91	149	ATTTTA(3)	6
2074	DGR-2110	agamous-like protein	GCAGAAAGTGAGAGGAACAACA	22	59.52	45.45	TGAAAGTAGCCACGAGAATCAA	22	59.88	40.91	140	CATCAG(4)	6
2075	DGR-2111	---NA---	GGTGGGAAGTGGCTATCCTT	20	60.33	55	CCACCCCTTTCTCTCTCTCAC	21	60.24	57.14	148	TTCGAA(3)	6
2076	DGR-2112	probable dual-specificity rna methyltransferase -like	CTTCACCACTGTTCCACACCT	21	60.06	52.38	TCGGACATGCCAAGAAGAAC	20	61.19	50	146	TGGCCA(3)	6
2077	DGR-2113	pinus taeda anonymous locus 0_18745_02 genomic sequence	AATGCTAAGCCAAAAACAAAGG	22	59.68	36.36	CTCGGAGGACAAGTGATAAAG	21	56.56	47.62	144	AAAAAC(3)	6
2078	DGR-2114	probable wrky transcription factor 15-like	AGATCCCACCCCCTCCAC	18	62.15	66.67	AGCAGCAGAGGAGTACGAAAA	21	59.28	47.62	159	ACCACA(3)	6
2079	DGR-2115	gata transcription factor 25-like	TGACATAACATTCCCACCTACAC	23	58.76	43.48	GGGATTTTGGACGCATTAGA	20	59.9	45	130	TAGGGT(3)	6
2080	DGR-2116	abc transporter g family member 36-like	AAAAGATGGAGGGGGACATAG	21	59.29	47.62	TGGTGTCTAAAGCAGTCTGGAA	22	59.91	45.45	219	AGCAGG(3)	6
2081	DGR-2117	cbs domain-containing protein cbscbspb5-like	ACCCCAATAATCTACCCCAAA	21	59.43	42.86	ATGACTGCGTTTTCCTGTTCC	21	61.42	47.62	182	GGAACC(3)	6
2082	DGR-2118	protein frigida-like	TCCCTACACGACTCCCTCTCT	21	60.26	57.14	TGTGTAACTTTGGGGTTTTGG	21	59.75	42.86	161	AACCCT(4)	6
2083	DGR-2119	---NA---	AATCCAAGGGAAAGAGATCCA	21	59.89	42.86	TGCATTTTAGGTGCAAACGAG	21	61.16	42.86	181	CCTCGA(3)	6
2084	DGR-2120	dna binding	TCCATCTATCCCCACACTCAC	21	59.79	52.38	GCAGAAGCTCCATCAGCA	18	58.7	55.56	150	GCAGCC(3)	6
2085	DGR-2121	pectinesterase inhibitor	CCTTTGGGTGATAGGAATGG	20	59.24	50	GCTAAGTACAAGTGCCAAACGAG	23	60.35	47.83	224	TTTTCC(3)	6
2086	DGR-2122	protein aatf-like	AACAGAGCTGAGAACCCGAAG	21	60.94	52.38	TATCAAGCAGGAAGGAGCAGA	21	60.1	47.62	121	CCGCCA(4)	6
2087	DGR-2123	beta-hexosaminidase 1-like	CTACTGGTCCTGGCTCATGCT	21	61.74	57.14	AACCGGCTATTATTTATTCATTC	23	55.76	30.43	152	GCTATT(3)	6
2088	DGR-2124	3-hydroxyisobutyryl- hydrolase-like protein mitochondrial-like	TGAAGAGTGAAGAAGCAGCAA	21	58.94	42.86	CGTTTCCTTCAACAACCACAA	21	60.94	42.86	147	ATACAG(3)	6
2089	DGR-2125	signal peptide peptidase-like 2b-like	ATTTCTCCGTGTGTGTGTGAG	21	58.64	47.62	TATCGCAGGATTGAGACTTGG	21	60.22	47.62	152	TGTTTG(3)	6
2090	DGR-2126	transcription factor pur-alpha 1	CTGTGTCTGGTTTGGGTTTGT	21	59.92	47.62	TCAAGTACAAGGCTCTCTTTGG	22	58.65	45.45	212	AATTGG(3)	6
2091	DGR-2127	leucoanthocyanidin dioxygenase	AAAGGCCCAAAACACAATCC	20	61.08	45	CAAGCCTCAGAGACCCTTTT	20	58.52	50	169	TGATGT(4)	6
2092	DGR-2128	uncharacterized loc101206523	GGGCAGTAAGGATCAGTAGAGG	22	59.26	54.55	CAGAGGGAAGTAGCTTGTGAGG	22	60.43	54.55	183	CCCGAA(4)	6
2093	DGR-2129	double-stranded rna-binding protein 1-like	CAACAGCCCTCCGTCATAAA	20	61.02	50	AAGCCTGGGAGAGTAGGAGTG	21	59.89	57.14	122	GCCCAA(3)	6
2094	DGR-2130	protein dek-like	TACCCACTTTGGCCTGGATTT	21	62.78	47.62	TCATCGTCTTTTGCTCCATCT	21	59.83	42.86	171	TGATGG(5)	6
2095	DGR-2131	hypothetical protein MTR_3g082270	CGCCGTCTGGCTCATCTAC	19	61.93	63.16	CCATTGAAACCTCCATCTTCC	21	60.68	47.62	157	GTTTCA(3)	6
2096	DGR-2132	probable wrky transcription factor 2-like	AATCGTTGTTGTTCTGGTGCT	21	59.65	42.86	CCCCAACATTTTCATCAATCC	21	61.28	42.86	148	CTTCTC(3)	6
2097	DGR-2133	low quality protein: uncharacterized loc101214488	CCATGAAAGATAATGCACCAC	21	57.96	42.86	TGATGTAAATGAATTGGAAGAGA	23	56.44	30.43	226	TTCTTT(4)	6
2098	DGR-2134	probable receptor-like protein kinase at1g11050-like	TGATGATGGTGATGATGATGG	21	60.15	42.86	CCGATTAGAGATAAGAGCGAGGT	23	60.24	47.83	196	CACCTT(3)	6
2099	DGR-2135	---NA---	TGATGATGGTGATGATTATGGTG	23	60.46	39.13	TGCTCAAGTTCGATGATAAAGAG	23	58.66	39.13	165	CACCTT(3)	6
2100	DGR-2136	uncharacterized loc101220191	TCCAAGTTGCAGTTGAGAAGG	21	60.42	47.62	CAGCTTTGAGTAACGGAGGTG	21	59.92	52.38	148	CAGTAA(3)	6
2101	DGR-2137	phospho-2-dehydro-3-deoxyheptonate aldolase chloroplastic-like	CAATGGTTTCCTCTCCAACAA	21	59.96	42.86	TGACAAGCATTAACCGAAACA	21	59.22	38.1	185	TTTTTC(3)	6
2102	DGR-2138	---NA---	TGTTGTGTATCTAGGATTGGAG	22	54.44	40.91	AACTGACCATAGCAGAAGCAA	21	57.65	42.86	167	AAAAAC(3)	6
2103	DGR-2139	serine threonine-protein kinase at5g01020-like	AGATCCAAATCCCTCCTCCTC	21	60.77	52.38	TGAATCTGAAGCGGAATAACAA	22	59.72	36.36	150	GATTCC(3)	6
2104	DGR-2140	xyloglucan 6-xylosyltransferase	TATAACCCACCACTGCACCTC	21	59.87	52.38	CGCTCCAGCATTGTCTTTTC	20	60.91	50	193	GTGTCG(3)	6
2105	DGR-2141	wd repeat domain phosphoinositide-interacting protein 3-like	AAATGTCCGATACCCAACAAA	21	59.19	38.1	GTTGAAGGAGAGGTGGAGGAG	21	60.24	57.14	173	GAACCG(4)	6
2106	DGR-2142	acylphosphatase family protein	CCATTGGCTCGTCTAAAACTAAA	23	59.69	39.13	CAACGTCGTGGAATAGGAACA	21	60.93	47.62	112	TTCTTA(3)	6
2107	DGR-2143	nuclear matrix constituent protein 1-like	ACATGATGCCGAGAATAGGAG	21	59.16	47.62	AAACTTCAAAATCGACGTACCAA	23	59.93	34.78	154	GACGAG(3)	6
2108	DGR-2144	phosphomannomutase phosphoglucomutase-like	CGCAAGAAAGCAGCATGAG	19	60.84	52.63	CAGATACGGAACAGCAGTAGCA	22	60.46	50	131	TCTGCA(3)	6
2109	DGR-2145	PREDICTED: uncharacterized protein LOC100777580	CAGGAACAGAGAAAGAGAAAGGA	23	59.15	43.48	ATCTTCGTCAACGGGTTTTG	20	59.97	45	199	GGAAAT(3)	6
2110	DGR-2146	pentatricopeptide repeat-containing protein chloroplastic-like	AGAGCAGCAAAAACAAAACCA	21	59.91	38.1	GCTTTGAGTCCAAAACAGCA	20	59.05	45	159	CGCCAC(4)	6
2111	DGR-2147	protein	TCATGGAACAGTAGCCTTGGT	21	59.61	47.62	GCGGAGTAATCTCAACCACTTT	22	59.66	45.45	130	AGAGAC(3)	6
2112	DGR-2148	methyltransferase-like protein 6-like	GAGCGTTGGTGAAGAATGAG	20	58.44	50	ATTTGGAGGGTTGAAAAGGAA	21	59.8	38.1	154	GCAGAA(4)	6
2113	DGR-2149	morn (membrane occupation and recognition nexus) repeat-containing protein	TCCGATTATCCCTCCGATTAC	21	60.12	47.62	GGTAGTTGACTTCAGGGTTGTTC	23	59.07	47.83	154	AGGACC(3)	6
2114	DGR-2150	dead-box atp-dependent rna helicase chloroplastic-like	ACCACCTGGAAACACTATAAC	21	53.27	42.86	GAGCTTCTAAAACCGCCTCTC	21	59.63	52.38	165	GGTTCT(3)	6
2115	DGR-2151	dna ligase	TGTTCAAAAAGCCACTCAAAC	21	57.92	38.1	CAGCAGCTCACTTATCTTCATCT	23	57.93	43.48	173	AGATGT(3)	6
2116	DGR-2152	af4 fmr2 family member 4-like	CGACCACGCCATTTCTACTT	20	60.13	50	CATCACTGTCTCAGCCTCATC	21	58.39	52.38	109	GCTGAG(3)	6
2117	DGR-2153	cis-golgi snare protein	CTCGACTACTCCGCCTCCT	19	59.56	63.16	GGCCTCTTCAGCAATCTGTTC	21	61.28	52.38	162	CTCTCC(3)	6
2118	DGR-2154	gata transcription factor 11-like	TCCAGCAACTTCATCATCCTC	21	60.21	47.62	TTGTCCAAAAACCAACAATCC	21	59.69	38.1	152	TTGCAC(3)	6
2119	DGR-2155	uncharacterized methyltransferase chloroplastic-like	GCGCCTCTTCTTCATCTCTGT	21	61.05	52.38	AGTTGCTGCTGTGCTTCACTT	21	60.25	47.62	167	GAGAAG(3)	6
2120	DGR-2156	f-box family protein	CCTCGATTTCCCTTCTTCATC	21	60.02	47.62	AACAGACCTTGCCCTAACTCC	21	59.63	52.38	148	TCATCT(3)	6
2121	DGR-2157	bag family molecular chaperone regulator chloroplastic-like	ATTTCCCCAAATCCCATAACA	21	60.25	38.1	TGAGGAAGAAGAGGAAGAGAGG	22	59.2	50	152	CACCAA(3)	6
2122	DGR-2158	sterol regulatory element-binding protein site 2	CATGGCAACTCTTTCTGCTCT	21	59.63	47.62	GGTGCTGGTAGTCGTCTTGTT	21	59.27	52.38	194	ATACAG(3)	6
2123	DGR-2159	sterol regulatory element-binding protein site 2	GTTGAAACCCCTCAACTGCTC	21	61.04	52.38	TGCTCCCCATCTTATTCTTTGT	22	59.97	40.91	162	ACTCTG(4)	6
2124	DGR-2160	polygalacturonase at1g48100-like	AAGAAGAGGCAAGCATTGGAG	21	60.88	47.62	GTGTTGGAGGCTTTGACTTTG	21	59.77	47.62	149	TCACAA(3)	6
2125	DGR-2161	---NA---	ATAGTGGCATCGTTGGAAGAG	21	59.21	47.62	ATGAACCGGGAGGATGTATTT	21	59.55	42.86	160	AGGTGC(3)	6
2126	DGR-2162	indole-3-acetic acid-amido synthetase -like	AACTCAAGGGCAACTTCAACC	21	60.52	47.62	CCATGAAAAGCTACCAACCAC	21	59.48	47.62	168	TTGTTA(3)	6
2127	DGR-2163	early nodulin-like protein 1-like	CAACTGTGCCAAGAATGAGAA	21	58.91	42.86	CAGTTCCTGTGGTGGTGTAGG	21	60.46	57.14	184	TTCTCC(3)	6
2128	DGR-2164	dna-directed rna polymerases and iii kda polypeptide	AGTCTCAGCCTCGTCACTCC	20	59.58	60	CCGTCAGGGTCTATGTTCTCT	21	58.27	52.38	158	TCGCCG(3)	6
2129	DGR-2165	protein phloem protein 2-like a10-like	TCCCAGTTTCGGAGAAGATAC	21	58.25	47.62	TGCCAAAGTGGATGAGACC	19	59.62	52.63	148	ATGAGA(3)	6
2130	DGR-2166	trihelix transcription factor gt-2-like	TACCGGAAAACAGCAACAACA	21	61.45	42.86	TCAATGCCTCTACTTCATCCTTC	23	59.74	43.48	180	AGGAGA(4)	6
2131	DGR-2167	bromo-adjacent domain-containing isoform 1	CCATTCCAATCCTAACTCAACC	22	59.7	45.45	AGGGGGTGATGGAGACAAC	19	59.76	57.89	119	CCAAAC(3)	6
2132	DGR-2168	ocs element-binding factor 1-like	CCTCCGTCAAATCCTCCA	18	59.55	55.56	CGGAAAGAAGAAGACGTAAGAGA	23	59.21	43.48	184	TCCTCT(3)	6
2133	DGR-2169	---NA---	AGCCAGGAGCTTGGATTTCT	20	60.35	50	CAATACACTTTCCCATCATCTGT	23	58	39.13	172	AAGAAA(3)	6
2134	DGR-2170	histone h3	GCTTACCTCGTCGGTCTCTTT	21	59.9	52.38	AACCAAAGCTGAACTATCATTAC	23	54.53	34.78	197	AGATTC(3)	6
2135	DGR-2171	u4 tri-snrnp-associated protein 2-like	GGATTCAACTCATCCCAACC	20	59.19	50	TCCTCATTTGGTTGCACTTTC	21	60.1	42.86	170	TTGCTG(3)	6
2136	DGR-2172	dynamin-related protein 5a-like	ACTCGAAGCCCAAAAGAACAA	21	61.13	42.86	GAAGAAGTGCCCTCAGAAAGA	21	58.66	47.62	202	ACATAT(3)	6
2137	DGR-2173	hydrolyzing o-glycosyl	CAACAAGCACAAATGCTCCAC	21	61.65	47.62	ATCTACACCAGGCATTCCACA	21	60.39	47.62	140	TCAGGG(4)	6
2138	DGR-2174	calreticulin-3- partial	CCTTGCTTTGTTTTGCTTTGT	21	59.43	38.1	ATGCCTTTGTCATCTGGGTCT	21	60.9	47.62	189	TGTTTC(3)	6
2139	DGR-2175	growth-regulating factor 5-like	TCTCATCTGCATCACTGTCCTC	22	60.42	50	AGCAGCGTTGTTGTTGTCCT	20	60.9	50	140	CAACAC(3)	6
2140	DGR-2176	---NA---	GACAATGGTGGCTTCTCTTC	20	57.29	50	AAAGCATCGTCGTCACAAATC	21	60.13	42.86	192	TCACGG(3)	6
2141	DGR-2177	uncharacterized protein LOC100801983	TTGGCACAAACACCAACAC	19	58.96	47.37	GCGACTAACAACTCCGACAAC	21	59.79	52.38	164	AACACA(3)	6
2142	DGR-2178	stigma-specific stig1 family	TTTAATTGTGGTCGATGTGGT	21	57.86	38.1	TTGGTGGTTGTGATAGTGGTG	21	59.32	47.62	286	GCCATT(3)	6
2143	DGR-2179	membrane protein	ACGTTTCCGTTGAGGATTTGT	21	60.77	42.86	AACTGATTGCCCTGCTCTTG	20	60.4	50	165	ATCTGA(3)	6
2144	DGR-2180	PREDICTED: uncharacterized protein LOC101490239	AGAATGAATGAGTCAGGAGGTG	22	58.26	45.45	TGCATGAAATTGCCACATAAA	21	59.95	33.33	177	AAAAGG(3)	6
2145	DGR-2181	lec14b homolog	CTCTCTCACCCGATCAACAAC	21	59.71	52.38	TCAGCTCCAAGATCATAAACACA	23	59.76	39.13	247	GATGAA(3)	6
2146	DGR-2182	---NA---	AAACCCTAGCTCCGTTCCTTC	21	60.95	52.38	GTGTGGTGGCTGTTGTTGTT	20	59.49	50	141	AGCAAG(3)	6
2147	DGR-2183	uncharacterized acetyltransferase at3g50280-like	GGAACTTCTTCAACGCTTGGT	21	60.66	47.62	TGGTGTTTGAATGGGAGATTG	21	60.74	42.86	163	TCAATC(3)	6
2148	DGR-2184	adenosine deaminase-like	CCACTCTCTTCTGAACCAACC	21	58.78	52.38	GACATGCACCACTCCATCTTT	21	59.99	47.62	130	GCAGTT(3)	6
2149	DGR-2185	---NA---	GCTGTATCTTGCCAATTTTGTTT	23	59.57	34.78	GCGCGACCTCACCTTTAC	18	59.4	61.11	117	TGTATG(3)	6
2150	DGR-2186	rna polymerase sigma factor	CAACCTAATCCGTTGAAACAAAA	23	60.25	34.78	GGAAAAGGTGAAGAGGAACAAA	22	59.61	40.91	282	CTTCTA(3)	6
2151	DGR-2187	ubx domain-containing protein	CACTCTCTACTCTCTCCACCTC	22	54.84	54.55	CACGTTGCCTCCATATTCCT	20	59.96	50	152	CTCGAT(3)	6
2152	DGR-2188	growth-regulating factor 5-like	ACAAAACACAGGGGGAAAAAC	21	60.12	42.86	GGCATGTGGGTGAGAGTAAGA	21	60.13	52.38	157	CCATGT(3)	6
2153	DGR-2189	ring fyve phd zinc finger superfamily isoform 2	CATGAGTACAGGGACCGATTT	21	58.92	47.62	GATTTCTGGGCTGTTTTTCCT	21	59.58	42.86	147	CCACCT(3)	6
2154	DGR-2190	trihelix transcription factor gt-2-like	CGAACAGCACAATCTAGGACAA	22	60.3	45.45	AACCTGCGTTACTGGGATAGG	21	60.38	52.38	154	CCACAA(3)	6
2155	DGR-2191	trna pseudouridine synthase a-like	TCCCTGGATGAGTGCTATTGT	21	59.56	47.62	CATATCCATCTGGTGCTTGG	20	58.95	50	163	CATCGA(3)	6
2156	DGR-2192	PREDICTED: uncharacterized protein LOC101496069 isoform X1	CCCAAGGGATGCAATACACA	20	61.69	50	TTCTCCTTCACCTTCACCATC	21	59.13	47.62	152	CGGAAT(3)	6
2157	DGR-2193	restin homolog isoform x2	ACCCCTTGCCGAGAAAAA	18	60.57	50	TAATTCCGCTTCATGGTCAAA	21	60.44	38.1	151	CAGCTC(3)	6
2158	DGR-2194	probable peptide nitrate transporter at1g59740-like	GTGGTGGTGTGTTGTCCTTCT	21	59.92	52.38	GGGTGCTTCACCTCTCTAATC	21	57.87	52.38	103	ATTGGG(3)	6
2159	DGR-2195	remorin-1 protein	AACCACGAGAGTGAGTTTCCA	21	59.75	47.62	CTTTCGCTTTTTCTCCCTTTC	21	59.49	42.86	139	GATCCG(3)	6
2160	DGR-2196	phosphatidylserine decarboxylase	TCAAGCAGCGTCTTCACATC	20	60.14	50	CATTTGTCCTTGAACTGCATC	21	58.21	42.86	190	AACGGC(4)	6
2161	DGR-2197	bicaudal c-like protein	TCGATAGCGTTGTGATTGGT	20	59.15	45	CGCCGCCACTATACTTATCTTCT	23	60.95	47.83	180	TGGAGA(4)	6
2162	DGR-2198	k(+) efflux antiporter 6-like	GTCTTCCTTGGTCCTCGTTCT	21	59.73	52.38	CGTTAAATGGTGGTGACTCTGG	22	61.68	50	204	TCTTTC(4)	6
2163	DGR-2199	---NA---	GCGCAAAAAGAAACAGGTAAA	21	59.42	38.1	TGAGACACTGGGAGGAAGAGA	21	59.97	52.38	151	CCCTCC(3)	6
2164	DGR-2200	rhomboid family protein	TATCATGCAAAAGCACCAACA	21	60.13	38.1	GGGCAAGAATTTGGAAAGG	19	59.49	47.37	199	AACATC(4)	6
2165	DGR-2201	---NA---	TGGACGTTTATACTGAACAAGGA	23	58.69	39.13	CAGGGAAACCAAGGAAAC	18	55.44	50	271	AAAAAG(3)	6
2166	DGR-2202	probable anion transporter chloroplastic-like	GCTTCCAATTCTACCCCTCAC	21	59.95	52.38	CTGTTCCTGTTGTCGTCGTTC	21	60.74	52.38	152	CAGGCC(3)	6
2167	DGR-2203	basic secretory protein family protein	CTCGTTGACCGGAATCTCAC	20	60.66	55	CACCATCCCATAGCCAAATC	20	60.16	50	211	TATAAT(3)	6
2168	DGR-2204	---NA---	GGTGGAACAGGCTATCACAAG	21	59.61	52.38	CGAATCCTACGCTCTCCACA	20	61.34	55	177	TTTTTA(3)	6
2169	DGR-2205	---NA---	CCTCCATCGTCGAAAAGGT	19	60.06	52.63	TGGATCGGAATTAGGGTTAGG	21	60.15	47.62	139	CCAATC(3)	6
2170	DGR-2206	---NA---	GGGATAGTGGGGAATTTTGCT	21	61.37	47.62	GCCCCCTGTCACACTTATTT	20	58.91	50	188	GGCAAT(3)	6
2171	DGR-2207	uncharacterized loc101203564	CTGAAACCTTCCGTCGTGT	19	58.71	52.63	AAGTTATTGGAAAAGGAAAATGG	23	57.75	30.43	118	ACCTCC(3)	6
2172	DGR-2208	sterol 3-beta-glucosyltransferase-like	CGTCAGAATGGACCACGAAA	20	62.04	50	ACCGTTACCATTGGAAGAACC	21	60.1	47.62	133	AACGGC(3)	6
2173	DGR-2209	uncharacterized loc101214026	TTGGGAAAGAAGGGGATAAGA	21	59.89	42.86	CAGGGTCCCAGCCAATACA	19	61.88	57.89	145	ATACTC(3)	6
2174	DGR-2210	protein sda1 homolog	TCCTTCTCTTAGCTTCCCATTCT	23	59.87	43.48	TTCATGGTTCAAAACCTAATCGT	23	59.77	34.78	146	ATTTTG(3)	6
2175	DGR-2211	---NA---	TGCTGTTGTGGTTAGTCTTTTTG	23	59.36	39.13	CAAGCATTTATCAGAGCATGAG	22	57.69	40.91	187	TTTTTC(3)	6
2176	DGR-2212	thioredoxin-like protein	ATCGCCAACAAAGAACTCAAC	21	59.23	42.86	CTGGCCCCACATCTATCATCT	21	61.25	52.38	177	ACCAAA(3)	6
2177	DGR-2213	pentatricopeptide repeat-containing protein mitochondrial-like	TGCTTGAAGGAATGAACGAG	20	59	45	CCGGTCTCTGTGAGTGAGTTT	21	59.36	52.38	217	GGCAGA(4)	6
2178	DGR-2214	uncharacterized membrane protein stkorf319-like	CCTGAAATTACCACCCACCTC	21	60.6	52.38	CCCAAAGCACATCATACAACA	21	59.45	42.86	213	AAAAAG(3)	6
2179	DGR-2215	---NA---	CCTCTCTGAACCACGCACA	19	61.04	57.89	AAGACGCAAAGACGGTGAAG	20	60.43	50	149	CCGTCA(3)	6
2180	DGR-2216	f-box protein at3g07870-like	CTTCCTCATCCCTCACTCCTC	21	60.2	57.14	CCACGTCTTTCTTCAAATCCA	21	60.1	42.86	173	AATCGC(4)	6
2181	DGR-2217	proteasome activator complex subunit 4-like	TTTAATGGCTGATATGGCTAGAA	23	58.01	34.78	GGTCAAGCACCAAAAATGAAC	21	59.47	42.86	151	TTTTTC(3)	6
2182	DGR-2218	ribosomal protein s5 domain 2-like superfamily protein	ACTCACGAGGCCACCACAC	19	62.25	63.16	AGAAAGACCGGAGACGAGAGA	21	60.52	52.38	128	CTCAAG(4)	6
2183	DGR-2219	epstein-barr nuclear antigen 2	GGTGGAAATGTGGATGAAGAA	21	59.78	42.86	TGCAACTAAAGACCCGTCCA	20	61.6	50	183	CGGCAG(3)	6
2184	DGR-2220	---NA---	ACTCAGCTCAAAAGAGGCAAG	21	58.88	47.62	ACCCATGAAGCCTAAAAGGAA	21	59.95	42.86	160	TCTATT(3)	6
2185	DGR-2221	u-box domain-containing protein 30-like	CAGCCTTCCAAGAGGGACA	19	61.35	57.89	AATCATCTTCCCCAGATCCAA	21	60.65	42.86	168	GGCGTT(4)	6
2186	DGR-2222	---NA---	AACTTCCCTCAGTTCCATCCT	21	59.06	47.62	TATCTGGAGGGGGTGGTGT	19	60.18	57.89	175	CCGCCA(3)	6
2187	DGR-2223	histone z	GTTTAGGTATGGCGGGAAAAG	21	59.85	47.62	TATGGATACGACCCACAGGAA	21	60.2	47.62	150	ACAAAG(3)	6
2188	DGR-2224	receptor-like protein kinase feronia-like	GGCCAAACCTACTATCACTACTC	23	56.21	47.83	TTGTTGGTGGCGGATCTT	18	60.05	50	176	CACAAG(3)	6
2189	DGR-2225	ac025290_10 3-oxoacyl-(acyl-carrier-protein) synthase-like protein from arabidopsis thaliana gb	TTCCTTTTCTTCGTGCAAGGT	21	61.13	42.86	AAATGCGGTGTGGAAGAGAG	20	60.25	50	145	CCCGAC(4)	6
2190	DGR-2226	---NA---	GAAACCTTTGCCCTTCCTTC	20	60.05	50	CATTCTTCTTGGCCCTTCTTC	21	60.19	47.62	151	CGAAAG(3)	6
2191	DGR-2227	---NA---	CGTCTCGTAATCTGATGTTGTTG	23	59.68	43.48	TCCATGTCCTTCACATCCTTG	21	60.91	47.62	149	TTGCTA(3)	6
2192	DGR-2228	pentatricopeptide repeat-containing	TCCAGGACCATCTGAACACTC	21	60.1	52.38	CCTTTTATCCTCCACCTCACC	21	59.81	52.38	171	TGATGG(3)	6
2193	DGR-2229	vq motif-containing protein	CCTAGAGCTTCTCCTTCAGGTTC	23	60.03	52.17	CGCTATTTCTCCCCCTCATC	20	60.92	55	162	CTTCTG(3)	6
2194	DGR-2230	uncharacterized loc101212538	GAAAACGACGAAAGAAACCAA	21	59.23	38.1	CGAAGTTGTGGGAGCAGAAA	20	61.34	50	152	TTTCTC(3)	6
2195	DGR-2231	uncharacterized loc101208268	CACAAACAAAACACAGTCACACC	23	60.4	43.48	TGTGGTTCTGAGGGAAGAAGA	21	59.83	47.62	145	GGCAAA(3)	6
2196	DGR-2232	replication factor a protein	TGTGGTTGCTGGATATGTGTG	21	60.44	47.62	GGAGTTGAAAGAAGGAATGAGG	22	59.21	45.45	181	ATTCAA(3)	6
2197	DGR-2233	transmembrane protein 45b-like	AAAAATCTACAACCACCACCATC	23	59.17	39.13	CAAAATCACAACAGCAGCATC	21	59.34	42.86	146	ATCATA(3)	6
2198	DGR-2234	---NA---	AGACACTGAATCCCTCAGAACA	22	58.79	45.45	AAGGAGTTGTTCCACCAGCA	20	60.69	50	156	TTTTTC(3)	6
2199	DGR-2235	web family protein at2g38370-like	CTCTGTTGGAACTGGAAATGG	21	59.58	47.62	ACAGATTCAAAGGGCACAGAA	21	59.73	42.86	142	TGTGAG(3)	6
2200	DGR-2236	upf0420 protein c16orf58 homolog	ACCATTCCATTCCATTTCCTC	21	60.01	42.86	GTTTATGGGAGCCATGTCGTT	21	61.11	47.62	173	CAATTC(3)	6
2201	DGR-2237	elongation factor chloroplastic-like	CTCTCCACACTCCCTTGACCT	21	60.69	57.14	AGAGGTGGGTGGCTGTTCT	19	59.7	57.89	157	CTTCCA(3)	6
2202	DGR-2238	protein	CAACTACCCTGCTTCCCTCTC	21	60.25	57.14	CCATGTCAAGTCCTCAACAAAA	22	60.01	40.91	145	CCACCT(3)	6
2203	DGR-2239	uncharacterized ring finger	TCCTCTCTCTTACAGGGCAAA	21	59.06	47.62	CGCCGTACAAATCAATAATCC	21	59.34	42.86	220	GGAGAA(3)	6
2204	DGR-2240	zinc finger ccch domain-containing protein 44-like	TGATGATGAATTGACAGATGGTT	23	59.31	34.78	AATGGTTCTTCTGCTGTCGTG	21	60.31	47.62	156	CTTGGC(3)	6
2205	DGR-2241	f-box protein at1g47056-like	ATCAAGGGTTGCCCTGTTTC	20	61.25	50	GCTCCACCATCACTAGCACTT	21	59.37	52.38	203	GGTGAA(3)	6
2206	DGR-2242	uncharacterized membrane	GGGGGCAGGAGAGGTTGT	18	62.45	66.67	GCGATCATAACGGCTTGTTT	20	60.1	45	262	AAGAGA(3)	6
2207	DGR-2243	cyclin-dependent kinase inhibitor 3-like	CATGGTGTTGATTCCCTAGTGTT	23	60.16	43.48	AAGGAGGAGGAGGAGAAGGAG	21	60.32	57.14	149	CAGCAC(3)	6
2208	DGR-2244	phospho-n-acetylmuramoyl-pentapeptide-transferase homolog	CATTTCTCTCACGTTCCATATCC	23	59.85	43.48	TCGAGAAGAGGAGCTATGTTGTT	23	59.56	43.48	179	CTCCCT(3)	6
2209	DGR-2245	uncharacterized wd repeat-containing protein alr3466-like	CAATCTTCTGCCTCGCACTC	20	61.09	55	GCTTCCAGATTCGGTCGTT	19	60.21	52.63	273	CAAGAA(3)	6
2210	DGR-2246	histone z	CTCTCTCTCTCTCTCTCTCTCT	22	50.47	50	CTTTGTTAGCTGCGGTGGTT	20	60.3	50	154	CTCTCG(3)	6
2211	DGR-2247	histone z	TCTCTCGGAGGTTTAGGGTTT	21	59.22	47.62	GGATTCCAGCACGAGAAGAG	20	59.95	55	143	ACAAAG(3)	6
2212	DGR-2248	2-isopropylmalate synthase	GGAATGGATGTTGTTGTGTCC	21	60.09	47.62	ATGGCGAAGCAGTAATCCAAA	21	61.83	42.86	159	CTGCAT(3)	6
2213	DGR-2249	nucleolar complex protein 2 homolog	CCTTTTTGGTTTGTGCTTGTG	21	60.55	42.86	GATTGATGATGATGTCGTGGAG	22	60.35	45.45	148	CTTGTT(3)	6
2214	DGR-2250	phospholipase a1- chloroplastic-like	TAAAATGGACTCGGCAAACAA	21	60.47	38.1	TTTAGAGCAAATGTTAAGAGAAG	23	52.92	30.43	161	TGGACA(3)	6
2215	DGR-2251	double-strand break repair protein mre11-like	AGCTAGGTCCTCTGGTGCTTC	21	60.03	57.14	TGCTCCATCAAGAGTTGTCTGT	22	59.91	45.45	100	GGCAGA(3)	6
2216	DGR-2252	---NA---	TTTCTCGTAATCGACCTTCCTC	22	59.73	45.45	TCTCTGTCCCTGTCCCTATCC	21	60.46	57.14	124	CGCGAC(4)	6
2217	DGR-2253	---NA---	ATAGGGATAGGGACAGGGACA	21	59.66	52.38	CTCCGCCAATTTCTCCAAC	19	60.59	52.63	167	GAACGG(3)	6
2218	DGR-2254	phosphatidylglycerol phosphatidylinositol transfer protein	CAAAAAGATGAGGGGAAAATAG	22	56.98	36.36	GGTTTTGATATTGGGGTTGGT	21	59.81	42.86	275	AGAGGA(3)	6
2219	DGR-2255	mitochondrial gtpase 1-like	GGGGAAGAGAAGTGGAAGTAGA	22	58.85	50	GACGAGGTCGGAGAGTTTGAG	21	61.34	57.14	222	CACCGC(3)	6
2220	DGR-2256	sorting nexin-2-like	CACCCCCAACTCCATTTTC	19	60.16	52.63	GAGGTTGTGCATTTGCTCTGT	21	60.31	47.62	182	TCAATT(3)	6
2221	DGR-2257	---NA---	TGAGTTAGGTGGGAGAGAACC	21	58.24	52.38	TGGCAGCAATAACCGTATAGAA	22	59.65	40.91	182	CACCGT(3)	6
2222	DGR-2258	blue copper protein	ACACAACAAGCCGCATCAC	19	60.75	52.63	GGCTGAAACCAAGAAAGGAAC	21	60.1	47.62	156	GGCACC(4)	6
2223	DGR-2259	pentatricopeptide repeat-containing protein mitochondrial-like	GGGGATCTTTCTTCTTTCAC	20	55.33	45	CACATTAAACCCTCGGTTCCT	21	60.23	47.62	131	CTCACT(3)	6
2224	DGR-2260	thioredoxin-like protein	CGCCATTGAAAGAGAAAAGTG	21	59.87	42.86	TAATCCTCTGCCCAAAAGAAG	21	58.45	42.86	214	CAGCAC(3)	6
2225	DGR-2261	pre-mrna-processing atp-dependent rna helicase prp5-like	TTGAACAATGTGAGCAGGAAG	21	58.91	42.86	GCAGGCTTATAGTTCCCCAAG	21	60.1	52.38	176	TTGCAA(3)	6
2226	DGR-2262	cellular apoptosis susceptibility protein importin-alpha re- isoform 1	AGTGAGTGGGGGAGGGAGAG	20	62.93	65	GAGCTGGATGAAGAGTGAGGA	21	59.55	52.38	145	GAGCGA(3)	6
2227	DGR-2263	beclin 1 protein	GAAAACAACTACGACGGAAAGAA	23	59.7	39.13	TTCTCTAAACCAGCTCCAAACA	22	59.02	40.91	154	CCTCCG(3)	6
2228	DGR-2264	b chain crystal structure of ara h 1	GCTCATCAAAAACCAGAAGGA	21	59.3	42.86	GCTTCAAAATGAAAGGAGTGG	21	58.82	42.86	152	CTCAAT(3)	6
2229	DGR-2265	beta-conglycinin alpha subunit	CAAGTTGCCTCCATTCTCAGTT	22	60.66	45.45	CACTTTGTGAGTGCTCGTCCT	21	60.49	52.38	157	GAGATT(3)	6
2230	DGR-2266	arachin ahy-4	TCAAAAACCAGAAGGAATCTCAC	23	59.62	39.13	CGATACATAACAAGTTGCCTCCA	23	61.24	43.48	187	CTCAAT(3)	6
2231	DGR-2267	---NA---	GGATTTGCTGTTCCATTGTGT	21	59.85	42.86	TGGTTCCTTTGTCTGATTGGT	21	59.44	42.86	246	AAAGAA(3)	6
2232	DGR-2268	fructose-bisphosphate aldolase 1	GAAGGGGTGGCAGAGTTAGTT	21	59.63	52.38	GTTTTGGTGTTGTTGCTGGTT	21	59.93	42.86	186	TGCTGA(3)	6
2233	DGR-2269	fructose-bisphosphate aldolase	GTTTTGGTGTTGTTGCTGGTT	21	59.93	42.86	GAAGGGGTGGCAGAGTTAGTT	21	59.63	52.38	186	TCAGCA(3)	6
2234	DGR-2270	eukaryotic translation initiation factor 5a	CGAATACATCATCAGCGGAAA	21	60.98	42.86	ACGACGACGAGAAACCTAAAA	21	58.89	42.86	138	CTTGTT(3)	6
2235	DGR-2271	alpha tubulin 1	CTTAAACACGCCGCTCTTCTT	21	60.9	47.62	GTCTTATCACTCGGCATCTGG	21	59.71	52.38	204	TTAGAT(3)	6
2236	DGR-2272	legumin b	AAGGCAATGGAGTCTTTGGAG	21	60.62	47.62	TGCCTGAAGTGGTAGATTTTG	21	57.89	42.86	169	GAACAA(3)	6
2237	DGR-2273	---NA---	GCCCTGTCGTGTATGTGTATG	21	58.94	52.38	CATGAATGGGGAGCGAGA	18	60.74	55.56	112	GCATGG(3)	6
2238	DGR-2274	50s ribosomal protein chloroplastic-like	GAGGTTGCTGAAGGGGATAAG	21	60.08	52.38	AAGAACTGGGGATGACTTGAGA	22	60.11	45.45	132	TCAGCA(3)	6
2239	DGR-2275	---NA---	AGCATCATCAGCGCCTTC	18	60.06	55.56	CTTTGCTTTTGTTGCCTTCAC	21	59.91	42.86	121	AAGCCT(4)	6
2240	DGR-2276	---NA---	CCCCATGTCAATGTGAGAAA	20	59.34	45	TGGATCTACCCACACACAAAA	21	58.89	42.86	218	TCCTTT(3)	6
2241	DGR-2277	ubiquitin-conjugating enzyme e2	AACCCAATAAACGAGCACAAA	21	59.51	38.1	TGAGAAAAGGTGGAAACGAGA	21	59.84	42.86	152	AAGAAT(3)	6
2242	DGR-2278	ubiquitin-conjugating enzyme e2 2-like	AACCCAATAAACGAGCACAAA	21	59.51	38.1	TGAGAAAAGGTGGAAACGAGA	21	59.84	42.86	152	AAGAAT(3)	6
2243	DGR-2279	auxin-induced protein	GGAGGCTATCCACAACTCCTC	21	60.09	57.14	CCAGTCACCATCCTTGTCTTC	21	59.56	52.38	250	GGTTTT(3)	6
2244	DGR-2280	fam10 family protein at4g22670-like	TAGCGCCCACAGTAAGAGAAA	21	60.03	47.62	GTCTCCAGCATCCTCAAAATC	21	58.73	47.62	131	TTGAGT(4)	6
2245	DGR-2281	---NA---	CAAGTCTAAGGCCAAGGCTAAA	22	59.91	45.45	CTTCACTTTCTCCCCCTTCTC	21	59.31	52.38	279	AAGCCC(3)	6
2246	DGR-2282	dual specificity phosphatase cdc25	AGGCAAGAAGGAACGGAAGAA	21	62.44	47.62	CTCCTCGTCCCTCACATCAAC	21	62.03	57.14	156	AGAGAA(3)	6
2247	DGR-2283	chloroplast chaperonin 10	CTTTTGTGGTGGTAGGCAAGA	21	60.15	47.62	GCAAAGTGACAAATGTGGATG	21	59.04	42.86	157	TCTCTT(4)	6
2248	DGR-2284	ubiquitin carboxyl-terminal hydrolase	CAGCACTGCCATTTCATCAC	20	60.27	50	GGAGGGTAGAAGGGGGATCTT	21	61.84	57.14	188	CCAATT(4)	6
2249	DGR-2285	unknown	ACAAGTGATGTGGGAAATGCT	21	59.47	42.86	GAAGTGGAGTTGGGTTAATTGTG	23	59.79	43.48	140	AGCAAC(3)	6
2250	DGR-2286	50s ribosomal protein chloroplastic-like	TAAGCATGGCCTCTAGGTGTG	21	60.28	52.38	TGGTGTTGGAAGAAGATGAGG	21	60.1	47.62	180	CCTCTT(3)	6
2251	DGR-2287	#NAME?	GGGGGAAAGAAAGAGGAGTAAA	22	59.95	45.45	ACTCTGTTTGGAGGAGGAAGG	21	59.72	52.38	114	CAATGG(5)	6
2252	DGR-2288	fatty acid biosynthesis 1 isoform 1	CCTTTACTCCTCGATCCACCT	21	59.58	52.38	AACTACTCGCCTTTCCTTCGT	21	59.42	47.62	191	TCGCAC(3)	6
2253	DGR-2289	1-acyl-sn-glycerol-3-phosphate acyltransferase delta isoform 1	AGTTTATGTTCCGTCCGTCCT	21	59.88	47.62	CTCACCATCCCTCTTCCTCTC	21	60.2	57.14	139	TACAGC(3)	6
2254	DGR-2290	probable l-type lectin-domain containing receptor kinase	AAGGTCAATCTTTTGCTTCTC	21	55.34	38.1	AGAAAGCACTTCCGCCTACTT	21	59.56	47.62	255	TTTTTC(3)	6
2255	DGR-2291	f-box lrr-repeat protein at5g63520-like	GCGAACCAAAATTGAACCAC	20	60.35	45	ACCGAACCGAAACTTCCAC	19	59.96	52.63	142	TCGACA(4)	6
2256	DGR-2292	f-box lrr-repeat protein at5g63520-like	AACCAAAATTGAACCACCACA	21	60.12	38.1	AGGATTCGATTGCAGACAGAG	21	59.44	47.62	189	TCGACA(4)	6
2257	DGR-2293	---NA---	TGACTCCAATTTGCTTTTACTTG	23	58.49	34.78	TGATGCTCTTTTCTTTTCTCTT	22	55.25	31.82	138	CTACAC(3)	6
2258	DGR-2294	---NA---	AATGGCAAGACCTTCTCTCGT	21	60.26	47.62	TCCGATTCTTCTTTGATGTGG	21	60.06	42.86	160	ATAAGG(3)	6
2259	DGR-2295	urease accessory protein g	ACTATGGCTTCAGGGGTTGAG	21	60.5	52.38	CCAGGTGAGTATATGGGTTCGT	22	60.13	50	155	ACCATG(3)	6
2260	DGR-2296	f-box protein pp2-b10	CCACAATCACAATCACAACCA	21	60.27	42.86	ATGGCAGTAACCATCCATCC	20	59.63	50	157	CACAAC(3)	6
2261	DGR-2297	protein	CCACAGTGCCTCTCTTTTGTTT	22	60.69	45.45	GCCAAGTGATTGGATCAAGG	20	60.46	50	181	CCGAAG(3)	6
2262	DGR-2298	serine carboxypeptidase	GGGGAAAGTGACTCGAAGTAG	21	57.92	52.38	GGGTCCATCATAACCAGGAAG	21	60.56	52.38	158	TCACAC(3)	6
2263	DGR-2299	srpbcc ligand-binding domain-containing protein	CGTTTCAACCACACCACACTT	21	60.89	47.62	ACATCGACCTCCGTCTTAACC	21	60.38	52.38	225	CAGAAC(3)	6
2264	DGR-2300	---NA---	TACCCTCACCCCGCAAAA	18	62.38	55.56	GATGGCGACAGAGAGAGAGAA	21	59.69	52.38	166	TTCGAA(3)	6
2265	DGR-2301	---NA---	ATACCCTTGTCTGGCTGGTG	20	59.99	55	ACTGTTTTAGCCTCTCCTCTT	21	54.16	42.86	169	TAAGAA(3)	6
2266	DGR-2302	---NA---	AACAGAGCTGAGAACCCGAAG	21	60.94	52.38	TATCAAGCAGGAAGGAGCAGA	21	60.1	47.62	121	CCGCCA(4)	6
2267	DGR-2303	phosphatidylinositide phosphatase sac1-like	CACACTCACGCTAAGATTCCA	21	58.94	47.62	GGCCAAAGAAGAACCAGAAGA	21	60.73	47.62	221	TCGAAT(4)	6
2268	DGR-2304	PREDICTED: uncharacterized protein LOC101503439	TCGCTAACTAATTCCGTACAA	21	55.36	38.1	AGGTGGCAAGGGCCAAAG	18	63.48	61.11	150	ATTTTC(3)	6
2269	DGR-2305	uncharacterized loc101220191	TCCAAGTTGCAGTTGAGAAGG	21	60.42	47.62	CAGCTTTGAGTAACGGAGGTG	21	59.92	52.38	148	CAGTAA(3)	6
2270	DGR-2306	uncharacterized loc101220191	TCCAAGTTGCAGTTGAGAAGG	21	60.42	47.62	CAGCTTTGAGTAACGGAGGTG	21	59.92	52.38	148	CAGTAA(3)	6
2271	DGR-2307	hmg1 2-like protein	GGAAGGAAGCAGGCTAAGAAA	21	59.97	47.62	TTCACTCGTCATCATCATCCTC	22	60.08	45.45	157	GATGAG(3)	6
2272	DGR-2308	---NA---	CATTCGTTGACCGTCCATTC	20	61.31	50	GCAGAGGCTTCCAATTTCTTC	21	60.33	47.62	119	AAAGAA(3)	6
2273	DGR-2309	glycine-rich rna-binding protein mitochondrial-like	TCTGCTACTGCTACCCAGAAAA	22	59.18	45.45	GGGAATAGCAAGGGAGAAAAA	21	59.56	42.86	135	GTTCGA(3)	6
2274	DGR-2310	ubx domain-containing protein	CACTCTCTACTCTCTCCACCTC	22	54.84	54.55	CACGTTGCCTCCATATTCCT	20	59.96	50	151	CTCGAT(3)	6
2275	DGR-2311	---NA---	TTTTTACTTTGTTTGCGACTTAC	23	55.7	30.43	TGAATTTGGGCTACTGATCCT	21	58.66	42.86	228	(ATG)19attattattattan(TTA)11	C
2276	DGR-2312	methyl-cpg-binding domain 10	TGTGCAAGTGTGTGTGTGTGT	21	59.72	47.62	TGCCATTTGCTGTTCTACCTT	21	59.76	42.86	222	(GT)7aaga(GT)9tggggcggggggaga(AG)7	C
2277	DGR-2313	seed maturation protein lea 4	CGACTCAAACCTCTACGACCA	21	60.3	52.38	ACATCAAAACGGAAAACGAAA	21	59.48	33.33	272	(ATA)6taatacgtgtgaagtttaataaaaggtaaaaagt(AG)6	C
2278	DGR-2314	stem-specific protein tsjt1-like	AATCCCCCTTTTTGTTCTTCT	21	58.13	38.1	TCCCAACATTCTCTCTCTCTCC	22	59.82	50	203	(AG)8g(GA)6	C
2279	DGR-2315	isopentenyl pyrophosphate isomerase	TGTCCTCTTCCCTCACTCTTC	21	58.45	52.38	ACGTGGTCGTTCTCATCCA	19	60.1	52.63	273	(CTT)6ctgtttccttctctcctaactttcatactcctct(TTC)6tttcgctctcagagcc(TCT)6	C
2280	DGR-2316	nuclear transcription factor y subunit	GAGAGAGAGAGAGAGTGCGAGTG	23	60.09	56.52	GGAAGAACCACAACCAGAAAA	21	59.06	42.86	137	(AG)16tgcgagtgcgggtgcgtgt(GA)10	C
2281	DGR-2317	huntingtin-interacting protein k-like	AGAGAGGAGAGAGAGAGAGAG	21	51.11	52.38	CTTAGTCTGCTGCTGAAGGT	20	54.93	50	137	(GA)7gctcggtggcgctagggcacatagttgcaggcat(GA)8	C
2282	DGR-2318	dna-directed rna polymerase ii subunit rpb4-like	GGACACCGACGTTCTTAATCC	21	60.74	52.38	GGCACGAGAGAGAACACACC	20	60.87	60	160	(CT)15(CA)6	C
2283	DGR-2319	2-aminoethanethiol dioxygenase-like	CAAAAGTACCAGAAGAGTTTCCA	23	57.62	39.13	GAATGAATGAATGAACGAACGA	22	59.94	36.36	157	(GAA)5tcatcaaacttagaagtccatctccaagaggaaaatgttgatccagctgaaacactgaagaaaaaatagaagttcgttcg(TTCA)4	C
2284	DGR-2320	glyceraldehyde-3-phosphate dehydrogenase a	TTGTTAAGAGGAGGAACACTTGG	23	59.68	43.48	TCAAAGGTGGAATTGCTGATG	21	61.02	42.86	136	(CTT)5tgcatgcttctaagaattccataccctct(TCA)5	C
2285	DGR-2321	uncharacterized loc101222871	AAAACCACACAAGAGAGAACCAA	23	60.06	39.13	GCAAGGTTCTTCCATCATCAC	21	59.55	47.62	284	(CCAT)4caatccatggctgcttcttcttccttttcatcaccaatgattcagattcagtcattgattctcctcttcctccttcttcttccttcatcatca(TCT)5	C
2286	DGR-2322	fatty acid biosynthesis 1 isoform 1	GGTGAGTCTGATTTCGAGGAG	21	58.88	52.38	GCAGTTTTTGTTGGTTGGTGT	21	59.93	42.86	154	(GA)7acacttggcagtcgtcttcttcgccagttctgagaacgtctcaccgcac(CACACT)3gcaacaagccactaacactaaaccacaacagaacacaccaaccaacaaaaactgccgcttcttgaacccttccttc(ATTT)4	C
2287	DGR-2323	translocation protein sec62	AAACAGCAGAGAGAGAAAAAGG	22	57.06	40.91	CCCTAACCTTCTCAGCAAACA	21	59.36	47.62	262	(AAGAGA)3gagaaaaagcgttgggggtgctga(GTGCG)3	C
2288	DGR-2324	fatty acid biosynthesis 1 isoform 1	TTCAAAACCCCCACAACTAAC	21	58.84	42.86	AGCAGAAGCTCGCAAGAGAA	20	60.56	50	165	(TTC)6ttgttctttgtat(ATAC)5	C
2289	DGR-2325	chloroplast inner membrane localized protein	TTTCCCAACCTCTCTCTCTCTCT	23	60.01	47.83	ATTCTGTGACAAGCTGGAATG	21	57.81	42.86	182	(CT)8tcgatttcctcaat(TC)8	C
2290	DGR-2326	hedgehog-interacting protein	CAAGGGAAAACGAAGGAAGAA	21	60.57	42.86	ACACTCCAGACTCCACCCAAC	21	61.41	57.14	188	(GAA)5gacctgatcaaaaacagaaaaagaagaagaaggatcaattgtccaaaaagaacaagaagaatcagtccaaa(AAG)10	C
2291	DGR-2327	uncharacterized loc101210357	GAGCTGAACTGAACTGAACTGG	22	59.14	50	GCGAGTGGAGGAATTAGGAGA	21	60.72	52.38	156	(CTGAA)3ctgg(AGA)6	C
2292	DGR-2328	homeobox protein knotted-1-like 7-like	CCATCTCTGCCAAACTTCTCT	21	58.54	47.62	TCTGAGGTTGAGGACCACTCT	21	58.88	52.38	145	(TCTCTT)3tctcct(TC)10	C
2293	DGR-2329	ethylene-responsive transcription factor 3-like	GAAAGAAGTACCGACCGAGAGA	22	59.89	50	GGAGAAGCAGAAGAAGGAGCA	21	61.16	52.38	149	(GA)6gggaggggacaa(AG)7	C
2294	DGR-2330	cell growth defect factor 1	CCACCTAACCAACTGTCCAAG	21	59.5	52.38	GATGAAGAGGGAAAAGGGATG	21	59.89	47.62	182	(AC)6gaacacaccacttgtggtggtggtcgaaccaaaccggcaaaaacctaagctccaccttttccatatttaccatttagcccc(TCCCCT)3	C
2295	DGR-2331	protein dehydration-induced 19 homolog 3-like isoform 1	CCCTTCTCATTTCTTGCACAC	21	59.73	47.62	TAGGAACTGGAACAACCACCA	21	60.39	47.62	125	(CT)6atataactcactcacttacacacacaaacacatagacgtctacttcatt(TTC)6	C
2296	DGR-2332	cytokinin riboside 5 -monophosphate phosphoribohydrolase log3-like	TCAGTGAAGCAACAACAACACA	22	60.38	40.91	AACGCTGCTGAAGCTAACAAA	21	60.2	42.86	157	(AAGAG)5tgcttgcctcttgctcactcagtgaagcaacaacaacacacatatatagaactcaataact(TGA)6	C
2297	DGR-2333	translocator protein homolog	CCGTCTGGTTGTTGTTGTTGT	21	60.89	47.62	GCCCATATTCCTTCGTTTCTT	21	59.45	42.86	144	(GTT)5cctcctcctgctttggtgtctgcatcgtgtgtgacccggtgtttgagttcttgggaagccatgggaatggag(GAA)6	C
2298	DGR-2334	burp domain-containing protein 17-like	GAAAGATGGTAGCGCAAGAAA	21	59.49	42.86	ATCATCCTCGTCATCGTCATC	21	59.91	47.62	286	(GAAGAT)3(GAT)5*(GATGAC)4*	C
2299	DGR-2335	probable mediator of rna polymerase ii transcription subunit 26c-like	AGCAGAGGAATCAACGAAATG	21	59.33	42.86	GTTCTTTGCTTTTTCGCATTT	21	58.56	33.33	297	(AACCAA)3ttcctcgcaaagaagctctgccaaaaccagctcaaaaatcaccatcaccgttaccatcggttccca(CTC)5	C
2300	DGR-2336	rna-binding protein	GGGGGACCTAATTGTCTCTCTT	22	59.84	50	TCCTTATCTTGAGCTTCCTTG	21	56.35	42.86	242	(CTCTC)4tttctcctcaatatctccctctccctccatcaccacccacaaacctagctagctgct(TC)	C
2301	DGR-2337	cyclin-p3-1-like isoform 1	TGGATTGCATTACCGACACAC	21	61.75	47.62	TCCATACACACTATGCTGCTTTT	23	58.85	39.13	181	(GA)10aggtagggtgt(TTGTG)3	C
2302	DGR-2338	protein cmss1-like	CAGAAGAAGGAAGTAAGGAATGG	23	58.46	43.48	CGACTGAAACTCATCCACAAAG	22	59.77	45.45	172	(AACGAA)3aagaaaaaggaaaagtagaaggagtaaagagcaagaagaac(TCAGCA)3	C
2303	DGR-2339	---NA---	CGGTGATAATGATGATGAAGAG	22	57.18	40.91	ACTGGAGGAGCAAGTACACAA	21	57.46	47.62	197	(TTTCTT)3tttttttttttcgtttttgttct(TTTC)4	C
2304	DGR-2340	Uncharacterized protein isoform 2, partial	GCCACCAGAGAATACAGCAAG	21	59.89	52.38	CAGCACCTCCAAGTTATTCATC	22	58.72	45.45	169	(CTC)5cttctccttct(TCC)6	C
2305	DGR-2341	tetratricopeptide repeat domain-containing protein	GAGTGGTGCCTTGTTCTTATCC	22	60	50	GGATCTTTGGGTTGGAGTGTT	21	60.22	47.62	190	(ACAAGC)3acaagtc(CCCTT)3	C
2306	DGR-2342	af428345_1 at3g54190 f24b22_150	TGAATTGAAGTTGTGGATTTGAG	23	59.12	34.78	GAGCTTTTTGACGATGCTGTT	21	59.51	42.86	169	(TGAAT)3tgaagttgtggatttgagactga(AG)7	C
2307	DGR-2343	cold-shock dna binding protein	ACTGGACCTGATGGCTCTAAC	21	58.27	52.38	GCCTGTTGGGCAGTCTCTT	19	60.4	57.89	136	(GGC)5tatggtggtggatatggtggtggaggaggatatggcggcggtgctcgcggtggaggccgtggcggcggtggatatggtggtggtggatac(GGA)5	C
2308	DGR-2344	hyaluronan mrna binding family isoform 1	TTTCTCTCTGTGGGTTTCACTCT	23	59.42	43.48	TGTCTGAAATTAGAGGTTTTTGG	23	57.51	34.78	154	CT)7t(TC)7	C
2309	DGR-2345	dna binding	TTCCTTTTCTGATTTCGGTTTC	22	59.59	36.36	CTTCTCAGGGTCACATTGGTT	21	59.05	47.62	151	(GT)10(GA)14	C
2310	DGR-2346	dna binding	CTTAAAGCCTCCCTTTTCTCC	21	58.53	47.62	CGAGTCCATTGCTCTCTCTCT	21	58.78	52.38	166	(GT)8(GA)16	C
2311	DGR-2347	uncharacterized protein LOC100305676	CAACACAACACAAACACACCA	21	58.93	42.86	CGTTACCAGAGTACGCACCA	20	59.78	55	191	(CACAA)3acacaccaa(CAT)5	C
2312	DGR-2348	ribosomal protein l17 family protein	GAAGTGTGTCCCTCCCTCTTT	21	59.59	52.38	GGCAACAGTGGTTTCGATG	19	60.1	52.63	214	(TGAAAG)5(AG)6*	C
2313	DGR-2349	atp adp transporter	TGCGCTTACGTTCTTATCTTTG	22	59.57	40.91	TGCTTTATGTTCTGGGGTGTT	21	59.48	42.86	147	(AG)6a(AG)7	C
2314	DGR-2350	f-box protein pp2-a12-like	TCCTTTCTCTTTGCGTTGTTG	21	60.41	42.86	AGCTCTCCGGCAACTCATC	19	60.51	57.89	145	(TTCTC)4tgctgtcaccctctcgttactccatagtcattactcatcaacataaaagcccttccctacttctccctccctctatctcagtc(TCAT)4tcctctctctctttctctttggaaccttctagtgctgtctttgatgggaatcagcttctcttcctctcactcgtcac(CACCGT)4	C
2315	DGR-2351	inactive rhomboid protein 1-like	AGCAGCAACAGCAACAACAA	20	60.64	45	CAACAACGAACAAAGGTATCAA	22	57.75	36.36	151	(CACCTG)3(CACCAG)3	C
2316	DGR-2352	heat stress transcription factor b-4-like	ACTTGTCTCTCTTCTATTTACCT	23	50.37	34.78	AGAATGCTCTCGCAGTTGTCT	21	59.25	47.62	111	(CACCA)4c(CATTCT)3	C
2317	DGR-2353	arid bright dna binding domain containing protein	TGAAGTCTACTGAACCCAACCA	22	59.63	45.45	GCGGTGTAGAAGAAGACGAGA	21	59.63	52.38	199	(TCAGC)3tcaggactg(CTT)7	C
2318	DGR-2354	pollen ole e 1 allergen and extensin family	TAATGACCAGAACCGACCAAC	21	59.84	47.62	ATACGACCACAAAGGCACACA	21	61.4	47.62	252	(GTA)5ttgtagttgtttttt(TA)11(GT)8atgtgtgtgcctttgtggtcg(TA)7	C
2319	DGR-2355	glycine cleavage system h mitochondrial	GGGGGTCTTGAGAGAGAGAGA	21	59.94	57.14	CTTTAATGACAGCGGAAAAGG	21	58.89	42.86	127	(GA)8a(AG)6	C
2320	DGR-2356	dynein light chain cytoplasmic-like	CCTCCATTTCTCACCTTTTCC	21	59.93	47.62	TTGGATTGGGAATGTTTTGTT	21	59.17	33.33	189	(TC)6ttgaagcttctctttctcttctct(ACACA)3	C
2321	DGR-2357	ac011713_30 ests gb	CAAACCCAACACTTCCAAAAA	21	59.86	38.1	TTCAAAGCATCATCCATCACC	21	60.86	42.86	235	(TC)9tgatccttcattctttgtgttgaaacttgaaactttggtatatatgcatgtgttgttgcttaagttctgaattttgaccaccctttattttattt(TTAA)4	C
2322	DGR-2358	nadp-dependent malic chloroplastic-like	GGGGTTGTACTTCACTTCCATTC	23	60.97	47.83	TAGCTTCGCCTCTGTTTTCAC	21	59.65	47.62	147	(TTCTC)3tgttctctctcattg(ATTC)4tgtgttctcattgca(AG)8a(AAGG)4	C
2323	DGR-2359	---NA---	ATGTGTCACCTTCACCACCA	20	59.85	50	CAAGTTCAACATAAGATAAAGGA	23	53.2	30.43	150	(CCTCCA)5ttttccgccgagg(TA)7	C
2324	DGR-2360	---NA---	AGCACCTTTTGTGTCCCACTT	21	60.96	47.62	CCCACCCTTTTGTCTTTCTTT	21	59.49	42.86	161	(AAAGA)3agaggaaagggaagaa(AGAAAG)3	C
2325	DGR-2361	heparan-alpha-glucosaminide n-acetyltransferase-like	TTCTCTCATCCCTTCGCATC	20	60.3	50	CCATCTCAACATCCTCATCGT	21	59.94	47.62	201	(TC)9agcacacaatctttctctatatttgattccagataatcattattttcctgcgtaaatagatggtagttagcaagagagaggtat(AG)8	C
2326	DGR-2362	pyruvate kinase isozyme chloroplastic-like	TCTCCGTCTAATTTGGCTTTG	21	59.35	42.86	GGCTGTTCTGAATGGATCGT	20	60.08	50	179	(TCT)6attcataacatcaacgcat(TC)18	C
2327	DGR-2363	---NA---	AAGGGCTCTCATCATCTTTACC	22	58.74	45.45	TAGGAAACGCTGAGGAGGAAG	21	60.87	52.38	105	(TCA)5tctgaatcatctttatctgacctctttcgttttgatggagcctcacctttcttgtcac(CAT)7	C
2328	DGR-2364	serine threonine protein kinase	TCCTCACTCCTCTCCCACTCT	21	60.39	57.14	ACTGAAAAACTGGCTCGCTCT	21	60.56	47.62	161	(CT)6t(TC)10	C
2329	DGR-2365	protein faf- chloroplastic-like	CAGGAGTAATGGCAGGTTTGT	21	59.11	47.62	TGTTCTTCGTCAACATCTTCTTC	23	58.5	39.13	177	(TGA)10gtttct(AGA)7	C
2330	DGR-2366	ranbp2-type zinc finger protein at1g67325-like	CCGTGTCTCTCTCTTTCTCTCC	22	59.62	54.55	TCTTTACGTGGAGCATCGTTT	21	59.76	42.86	187	(CT)14gctacactctacttcactctt(TC)7	C
2331	DGR-2367	tubby-like f-box protein 5-like	GGAGGGGTTGGGTTTGGT	18	61.95	61.11	GAGAAATGGAAGGTGGGTTTT	21	59.32	42.86	157	(CT)7ttctctctctg(TGTAA)3	C
2332	DGR-2368	t-complex protein 1 subunit epsilon-like	ACAAGAACCACCAAAAGCAAC	21	59.14	42.86	AGCGCCATTTCTCAACTCTCT	21	60.53	47.62	147	(CA)8gagtaaccttctgcactgttcgcgtctcttcactctctccgccaaatctcgaagattcaaagaagatcgtgt(GA)10	C
2333	DGR-2369	cofactor assembly of complex c	TCCTATCCATTCTCATTTTCTCT	23	56.17	34.78	TACTTGAGGGGGTTGTTGTTG	21	59.88	47.62	155	(CAA)6tggcagcaacaaagatgctgttatc(CCCACA)3	C
2334	DGR-2370	hexaprenyldihydroxybenzoate mitochondrial-like	GCCACCCACTTCAACTTCTCT	21	60.68	52.38	CATGACACAAAACACTCCAC	20	54.71	45	135	(TCT)6gatgatgatgatgagggtccgaagacttgttctaacacggctttctcg(TCT)7	C
2335	DGR-2371	haloalkane dehalogenase 2-like	GAGTGAGGGGTAGCAGTAGCA	21	59.51	57.14	CTCAGCAGGACTCTCAGGAA	20	58.25	55	146	(GTAGCA)3gctcctccaatgaaaaggacaaaga(AGATTC)3	C
2336	DGR-2372	shaggy-related protein kinase theta-like	GGGGGTCTGTACCTAAAA	18	52.34	50	CCAAATCACAAAACAACACCA	21	59.33	38.1	144	(GA)9atctagagagagaaaatctagtaagaaagga(AG)9	C
2337	DGR-2373	beta-( )-xylosyltransferase-like	CACCGAGGAGGAGAGAGAGAG	21	60.67	61.9	GCGTGAAGAATTGGAAGAGTG	21	59.87	47.62	168	(GA)8(AGAGA)3*	C
2338	DGR-2374	---NA---	CAACCAGCTCCTTCTCTACCC	21	60.25	57.14	TCCTCAACATTCACCGTGTTC	21	60.95	47.62	153	(CTT)5tgtcctctgtgtctttctcattatatt(TA)7	C
2339	DGR-2375	transcription factor tcp5-like	TGGAGGAGACAAAAAGGAGAA	21	58.89	42.86	GCTTGATAGCTGCTTTTGCTT	21	58.94	42.86	158	(CTC)6ttcttcttccctatggtgaatgaaaagctttcaacttttgtcaaataattctcctcaga(TTC)8	C
2340	DGR-2376	---NA---	TCTCACCGTAAAAACAGAGCAA	22	59.92	40.91	GCGTTGAAGGAAACTCAAAAG	21	59.01	42.86	150	(CGTCAC)3c(GTGTT)3	C
2341	DGR-2377	eukaryotic translation initiation factor 2d-like	GAAGAAGGAGGCAAAACTCAAA	22	59.87	40.91	CAACAGCAACGGCAACAC	18	59.87	55.56	172	(ATCGTC)3atc(ATCTGA)3	C
2342	DGR-2378	eukaryotic translation initiation factor- isoform 3	GCGGTGTTCCTTCTTTCTTTC	21	60.24	47.62	GGTGTTGCCGCTAACTTTCTT	21	60.66	47.62	151	(TTCT)6ttcgttctttctttctttcatttccatct(GA)7	C
2343	DGR-2379	PREDICTED: uncharacterized protein LOC101494553	TTGTTCACTTTTGCCTTTGTTC	22	59.29	36.36	GGAGTGATCCAGACTCTTCCA	21	59.24	52.38	299	(TCT)5(TTC)6	C
2344	DGR-2380	PREDICTED: uncharacterized protein LOC101503314	GCTATGCAGCTTTTGCTGTTG	21	61.08	47.62	CAAATGGTGGGTATTCTTTGG	21	59.19	42.86	196	(ATC)5atgatcatgcatgacgtcatcatccagatctctattattgttcttatgattatcaccctcacctttgattgat(GAA)5	C
2345	DGR-2381	---NA---	TGTTTAAGGGAAAGGAACAACA	22	58.65	36.36	AGGATACGGTGGTGGACAAG	20	59.84	55	193	(ACC)5catagtaccgccgagtccaccaaatccacccatcccggtgggaagg(CCA)7	C
2346	DGR-2382	5 -amp-activated protein kinase-like protein	CACACTTCCCTTCTTCCCTTC	21	60.1	52.38	ACTTCTCCTGCGAGTCCTTGT	21	60.44	52.38	196	(CTT)13ctcctaacaaccttcacctacttcatcattcctcaactgcaaactttcaccttcacg(CTT)5	C
2347	DGR-2383	PREDICTED: uncharacterized protein LOC101512829 isoform X1	AAGGAGGAACCCTAGCCACTC	21	60.98	57.14	CTCACCTTGCTGCTGAACCT	20	60.59	55	152	(AAGAAC)3cccaacgaacatgatgaaaacccagccatcgacg(AGC)5	C
2348	DGR-2384	rapid alkalinization factor	GGAGGAACACTATCCCTTGCT	21	59.59	52.38	TTCAGCTCTACGCTCTCTCTCTC	23	59.7	52.17	298	(TTTCTT)3tttttttaaatatatttttgtaattgatgaggattattttattactgttattattaattgttactattatggttctatatgtatacgagtagc(GA)10	C
2349	DGR-2385	dnaj homolog subfamily c member 28-like	TCTTCTATCTCCACCGATCTCC	22	59.67	50	AGACGATCCACCAGCTTCTTC	21	60.78	52.38	163	(CCA)6cacagcactcttccttc(TCT)14	C
2350	DGR-2386	pistil-specific extensin-like	TCCCAAGAGAGTGTCAACAGAA	22	59.88	45.45	CTCCTCTCCACCCACATTACA	21	59.97	52.38	179	(GTGCAG)3gggtgggactgtaatgtgggtggagaggagtgggggtcggtgtgggtggaaggtggtgatgggccactggagccggtgctggtga(GTG)8	C
2351	DGR-2387	---NA---	TAGAGTGGGAGAGAGGATTGG	21	58.34	52.38	AGTGGAAGTGGCTTTTGGTTT	21	60.03	42.86	203	(GT)6tgaaccgagtgtgaaagacagtccaccattgatctgtttgaacaccaaaccccacacccgttcgtgattgccgagcgtccttataacacc(CTTT)4	C
2352	DGR-2388	gcn5-related n-acetyltransferase family protein	TCTTCCTCTCTTCCCTTTCCA	21	60.3	47.62	CAGAGCATTGGATTTGTGTCC	21	60.51	47.62	136	(TTC)7ctctcttccctttccaattccaattcaccctca(TTC)8tcctc(CTT)5	C
2353	DGR-2389	growth-regulating factor 3-like	GGAACACTTCAACTTGGTCTTTG	23	60.06	43.48	CAAGATCAGGAGGAACAGGAA	21	59.27	47.62	480	(TTC)5ttggttcttggaccaac(ACAT)5agcaaatagcttttgtattgcattgcctaaacactaatccttcct(TTCCC)6tccctaacacaagtaacaagtacaccttctcacaccgcactttcttt(TA)6	C
2354	DGR-2390	glycosyltransferase family 64 protein epc1	GGCGGAGAGAGAGAGAGAGAG	21	59.98	61.9	GAAGCGAGTTCGGTGTTAGTG	21	59.93	52.38	133	(GA)11gtgtgtgtgtctcaaatatcaaaaaacgcgaagaatcatatacagg(ACAGA)3	C
2355	DGR-2391	protein	GCAGTGCATAATAGCAAAGAG	21	55.5	42.86	ACACAACTGCGAATAACACCA	21	59.11	42.86	171	(CACAG)3tttagaactcattagatctccgtattaactgggccatcac(AG)6	C
2356	DGR-2392	btb poz domain-containing protein at1g63850-like	AAGGACAAGATCCTCCTCAAA	21	57.84	42.86	GTCCATGATTGGGGAGCA	18	60.43	55.56	150	(ACA)6agtgcagcagcaacaacaacatctctcctcaaattacaaaaccaacccatcaaacccaaacgtcgcaagtgccgagaaaccaccatctccacctct(GCCCAG)4	C
2357	DGR-2393	casein kinase ii subunit beta-like isoform x2	CGGCATGATTCAGTGAGAGAG	21	60.95	52.38	AACCTCCGATTTGGTATTGGT	21	59.58	42.86	140	(AG)9acagagagaaagagatagttatgtac(AG)6	C
2358	DGR-2394	---NA---	GATGATGGAGATAGCATTGTGG	22	59.42	45.45	GCATTAAGCTGTAGAATGAAGA	22	54.2	36.36	160	(AGA)5aaaagaagaaggacaagaagaagcatgaggatggccatgatgaccatgaccataaaagcgacagcggtagcggt(AGCGGC)5	C
2359	DGR-2395	serine threonine-protein kinase cbk1-like	CTGAGAGAGAGAGAGAGAGAGAG	23	53.65	52.17	GCACATCTGAAGAAGCTAATTGT	23	57.73	39.13	220	(GA)11(AG)6	C
2360	DGR-2396	---NA---	CCCTAACTTCTCAAACCTTCCA	22	59.63	45.45	CGATCCTTTGATTCCACACTC	21	59.54	47.62	248	(AAAT)4taattactgtctt(TC)11	C
2361	DGR-2397	probable protein phosphatase 2c 25-like	GGGGGTAACCAATCAGAGAGA	21	60.31	52.38	TAGAATAGCGATGACGGAGGA	21	59.81	47.62	151	(GAATT)3(GAATA)4	C
2362	DGR-2398	protein abil2-like	AATTGCAGCATCTTTGTCGTT	21	59.77	38.1	CAAAGCACGTTGTCGTATTGG	21	61.47	47.62	141	(TCGCCA)4(TCGCCG)3cctcctcgtcacc(GCCACA)3	C
2363	DGR-2399	---NA---	GGGGGAAAAGAAAAGAAAAAGA	22	59.93	36.36	CTCGCATCTCAAACAACAACA	21	59.9	42.86	128	(GAAAA)3agaaaagaagaagaaagagaaagggggaaaaaagaaaggg(GA)7	C
2364	DGR-2400	protein rer1a-like	GAGAGAGAACCCTGAACCACA	21	59.29	52.38	TACTGACGGGATACCTCGAAC	21	59.07	52.38	201	(GA)14accctgaaccacaccccaccaaaacccaattctttaagtgggtcccaccgatggacgcgggatccaccgccccctcctcctcatccgccgcct(CCG)6	C
[truncated: 92 more rows]
