# Supplementary material for: Novel and Stress Relevant EST Derived SSR Markers Developed and Validated in Peanut
Source: PLoS One. 2015 Jun 5;10(6):e0129127. doi: 10.1371/journal.pone.0129127 (PMC4457858; doi:10.1371/journal.pone.0129127)
Supplement: S2 Script — (PL) [file pone.0129127.s006.pl]

print"Enter file name...";
$file1=<stdin>;
chomp $file1;
print"Enter file name contains sequence id...";
$file2=<stdin>;
chomp $file2;
print"\tReading sequence file ",$file1;
open(FILE1,$file1) || die "Can't open...";
@s=<FILE1>;
open(FILE2,$file2) || die "Can't open...";
@id=<FILE2>;
open(PAGE,">unmapped_tooshorts_md8.fasta") || die"Can't open...\n";
#@id=split('',$id);
$j=$k=$l=0;
while($j<scalar(@s))
{
	if(@s[$j]=~/^>/)
	{
		$s=join('',@s[$j]);
		$s=~s/>//;
		@d_s=split(" ",$s);
		$i=0;
		if($s=~/ /)
		{
			@id_seq[$k]=@d_s[0];
			#while(@d_s[$i] ne ' ')  
			#{
			#   @id_seq[$k].=@d_s[$i];
			#   $i++;
			#}
		}
		else
		{
			$s=~s/\s//g;
			@id_seq[$k]=join('',$s);
		}
		$k++;
	}
	else
	{
		@seq[$k-1].=join('',@s[$j]);	
	}
	$j++;
}
print"...Completed\n\tReading ID file ",$file2;
$jk=0;
for($jkl=0;$jkl<scalar(@id);$jkl++)
{
	$ids=join('',@id[$jkl]);
	if($ids=~/ /)
	{
		@id_s=split(" ",$ids);
		@ids=@id_s[0];
		#$i=0;
		#do  
		#{
		#   @ids[$jk].=@id_s[$i];
		#   $i++;
		#}until(@id_s[$i] eq ' ');
	}
	else
	{
		$ids=~s/\n//g;
		@ids[$jk]=$ids;
	}
	$jk++;
}
#print @ids[0],"\t",@id_seq[0],"\n";
print"...Completed\n\tInitializing comparison...";
for($k=0;$k<scalar(@id_seq);$k++)
{
	for($i=0;$i<scalar(@ids);$i++)
	{
		#@id[$k]=~s/\s//g;
		if(@ids[$i] eq @id_seq[$k])
		{
			print"match found...\n";
			print PAGE ">@id_seq[$k]\n@seq[$k]";
		}
	}
	print"$k\n";
}
print"Completed\n";
close PAGE;
